# Supplementary material for: An Integrative Serum Pharmacology-Based Approach to Study the Anti-Tumor Activity of B. paniculatum Aqueous Bulb Extract on the Human Hepatocellular Carcinoma Cell Line BEL-7404
Source: Front Pharmacol. 2020 Oct 2;11:01261. doi: 10.3389/fphar.2020.01261 (PMC7569155; doi:10.3389/fphar.2020.01261)
Supplement: Supplementary file 1 [file Table_1.xlsx]

## Sheet: Sheet1
Herb name	Chemical_ID	Chemical name	Tanimoto score	Target name	Target_uniprotacc	Target uniprot_id	Gene_symbol
Rhizoma Bolbostemmatis	TCMIP100276	Hexadecanoic acid	0.8	Lymphocyte antigen 96	Q9Y6Y9	LY96_HUMAN	LY96
Rhizoma Bolbostemmatis	TCMIP100276	Hexadecanoic acid	0.8095	Histone deacetylase 9	Q9UKV0	HDAC9_HUMAN	HDAC9
Rhizoma Bolbostemmatis	TCMIP100276	Hexadecanoic acid	0.8095	Sodium channel protein type 1 subunit alpha	P35498	SCN1A_HUMAN	SCN1A
Rhizoma Bolbostemmatis	TCMIP100276	Hexadecanoic acid	0.8095	Sodium channel subunit beta-1	Q07699	SCN1B_HUMAN	SCN1B
Rhizoma Bolbostemmatis	TCMIP100276	Hexadecanoic acid	0.8095	Sodium channel protein type 2 subunit alpha	Q99250	SCN2A_HUMAN	SCN2A
Rhizoma Bolbostemmatis	TCMIP100276	Hexadecanoic acid	0.8095	Sodium channel subunit beta-2	O60939	SCN2B_HUMAN	SCN2B
Rhizoma Bolbostemmatis	TCMIP100276	Hexadecanoic acid	0.8095	Sodium channel protein type 3 subunit alpha	Q9NY46	SCN3A_HUMAN	SCN3A
Rhizoma Bolbostemmatis	TCMIP100276	Hexadecanoic acid	0.8095	Sodium channel subunit beta-3	Q9NY72	SCN3B_HUMAN	SCN3B
Rhizoma Bolbostemmatis	TCMIP100276	Hexadecanoic acid	0.8095	Sodium channel protein type 4 subunit alpha	P35499	SCN4A_HUMAN	SCN4A
Rhizoma Bolbostemmatis	TCMIP100276	Hexadecanoic acid	0.8095	Sodium channel subunit beta-4	Q8IWT1	SCN4B_HUMAN	SCN4B
Rhizoma Bolbostemmatis	TCMIP100276	Hexadecanoic acid	0.8095	Sodium channel protein type 5 subunit alpha	Q14524	SCN5A_HUMAN	SCN5A
Rhizoma Bolbostemmatis	TCMIP100276	Hexadecanoic acid	0.8095	Sodium channel protein type 8 subunit alpha	Q9UQD0	SCN8A_HUMAN	SCN8A
Rhizoma Bolbostemmatis	TCMIP100276	Hexadecanoic acid	0.8095	Sodium channel protein type 9 subunit alpha	Q15858	SCN9A_HUMAN	SCN9A
Rhizoma Bolbostemmatis	TCMIP100276	Hexadecanoic acid	0.8095	Sodium channel protein type 10 subunit alpha	Q9Y5Y9	SCNAA_HUMAN	SCN10A
Rhizoma Bolbostemmatis	TCMIP100276	Hexadecanoic acid	0.8095	Sodium channel protein type 11 subunit alpha	Q9UI33	SCNBA_HUMAN	SCN11A
Rhizoma Bolbostemmatis	TCMIP100276	Hexadecanoic acid	0.8095	Sodium channel protein type 11 subunit alpha	Q9UI33	SCNBA_HUMAN	SCN11A
Rhizoma Bolbostemmatis	TCMIP100276	Hexadecanoic acid	0.8571	Elongation of very long chain fatty acids protein 4	Q9GZR5	ELOV4_HUMAN	ELOVL4
Rhizoma Bolbostemmatis	TCMIP100276	Hexadecanoic acid	0.8571	Fatty acid desaturase 1	O60427	FADS1_HUMAN	FADS1
Rhizoma Bolbostemmatis	TCMIP100276	Hexadecanoic acid	0.8571	Fatty acid desaturase 2	O95864	FADS2_HUMAN	FADS2
Rhizoma Bolbostemmatis	TCMIP100276	Hexadecanoic acid	0.8571	Sodium/calcium exchanger 1	P32418	NAC1_HUMAN	SLC8A1
Rhizoma Bolbostemmatis	TCMIP100276	Hexadecanoic acid	0.8571	Transient receptor potential cation channel subfamily V member 1	Q8NER1	TRPV1_HUMAN	TRPV1
Rhizoma Bolbostemmatis	TCMIP100276	Hexadecanoic acid	0.8571	Long-chain-fatty-acid--CoA ligase 3	O95573	ACSL3_HUMAN	ACSL3
Rhizoma Bolbostemmatis	TCMIP100276	Hexadecanoic acid	0.8571	Long-chain-fatty-acid--CoA ligase 4	O60488	ACSL4_HUMAN	ACSL4
Rhizoma Bolbostemmatis	TCMIP100276	Hexadecanoic acid	0.8571	Free fatty acid receptor 1	O14842	FFAR1_HUMAN	FFAR1
Rhizoma Bolbostemmatis	TCMIP100276	Hexadecanoic acid	0.8571	Peroxisome proliferator-activated receptor delta	Q03181	PPARD_HUMAN	PPARD
Rhizoma Bolbostemmatis	TCMIP100276	Hexadecanoic acid	0.8571	Peroxisome proliferator-activated receptor gamma	P37231	PPARG_HUMAN	PPARG
Rhizoma Bolbostemmatis	TCMIP100276	Hexadecanoic acid	0.9524	Prostaglandin G/H synthase 1	P23219	PGH1_HUMAN	PTGS1
Rhizoma Bolbostemmatis	TCMIP100276	Hexadecanoic acid	0.9524	Prostaglandin G/H synthase 2	P35354	PGH2_HUMAN	PTGS2
Rhizoma Bolbostemmatis	TCMIP100276	Hexadecanoic acid	1	Group IID secretory phospholipase A2	Q9UNK4	PA2GD_HUMAN	PLA2G2D
Rhizoma Bolbostemmatis	TCMIP100276	Hexadecanoic acid	1	Furin	P09958	FURIN_HUMAN	FURIN
Rhizoma Bolbostemmatis	TCMIP100276	Hexadecanoic acid	1	Hepatocyte nuclear factor 4-gamma	Q14541	HNF4G_HUMAN	HNF4G
Rhizoma Bolbostemmatis	TCMIP100276	Hexadecanoic acid	1	Alpha-lactalbumin	P00709	LALBA_HUMAN	LALBA
Rhizoma Bolbostemmatis	TCMIP100276	Hexadecanoic acid	1	Trafficking protein particle complex subunit 3	O43617	TPPC3_HUMAN	TRAPPC3
Rhizoma Bolbostemmatis	TCMIP100276	Hexadecanoic acid	1	Enoyl-CoA delta isomerase 2, mitochondrial	O75521	ECI2_HUMAN	PECI
Rhizoma Bolbostemmatis	TCMIP100276	Hexadecanoic acid	1	Guanylyl cyclase-activating protein 1	P43080	GUC1A_HUMAN	GUCA1A
Rhizoma Bolbostemmatis	TCMIP100276	Hexadecanoic acid	1	Serine/threonine-protein phosphatase 2B catalytic subunit alpha isoform	Q08209	PP2BA_HUMAN	PPP3CA
Rhizoma Bolbostemmatis	TCMIP100276	Hexadecanoic acid	1	Recoverin	P35243	RECO_HUMAN	RCVRN
Rhizoma Bolbostemmatis	TCMIP100308	24-ethylcholesterol	0.8378	Nuclear receptor subfamily 1 group I member 3	Q14994	NR1I3_HUMAN	NR1I3
Rhizoma Bolbostemmatis	TCMIP100308	24-ethylcholesterol	0.8378	Bile salt sulfotransferase	Q06520	ST2A1_HUMAN	SULT2A1
Rhizoma Bolbostemmatis	TCMIP100308	24-ethylcholesterol	0.8378	Sulfotransferase family cytosolic 2B member 1	O00204	ST2B1_HUMAN	SULT2B1
Rhizoma Bolbostemmatis	TCMIP100350	sucrose	0.8	Alpha-amylase 1	P04745	AMY1_HUMAN	AMY1A
Rhizoma Bolbostemmatis	TCMIP100350	sucrose	0.8	Glycosyltransferase 6 domain-containing protein 1	Q7Z4J2	GL6D1_HUMAN	GLK
Rhizoma Bolbostemmatis	TCMIP100350	sucrose	0.8	Glucosamine-6-phosphate isomerase 1	P46926	GNPI1_HUMAN	ACEL_0614
Rhizoma Bolbostemmatis	TCMIP100350	sucrose	0.8	Glucokinase	P35557	HXK4_HUMAN	IFNB1
Rhizoma Bolbostemmatis	TCMIP100350	sucrose	0.8	Interferon beta	P01574	IFNB_HUMAN	KRTAP5-2
Rhizoma Bolbostemmatis	TCMIP100350	sucrose	0.8	Keratin-associated protein 5-2	Q701N4	KRA52_HUMAN	KRTAP5-3
Rhizoma Bolbostemmatis	TCMIP100350	sucrose	0.8	Keratin-associated protein 5-3	Q6L8H2	KRA53_HUMAN	LAMB
Rhizoma Bolbostemmatis	TCMIP100350	sucrose	0.8	Galectin-2	P05162	LEG2_HUMAN	MOXC
Rhizoma Bolbostemmatis	TCMIP100350	sucrose	0.8	Galectin-7	P47929	LEG7_HUMAN	NCAN
Rhizoma Bolbostemmatis	TCMIP100350	sucrose	0.8	Neurocan core protein	O14594	NCAN_HUMAN	NUDT9
Rhizoma Bolbostemmatis	TCMIP100350	sucrose	0.8	ADP-ribose pyrophosphatase, mitochondrial	Q9BW91	NUDT9_HUMAN	ENGF
Rhizoma Bolbostemmatis	TCMIP100350	sucrose	0.8	Pulmonary surfactant-associated protein D	P35247	SFTPD_HUMAN	STXB
Rhizoma Bolbostemmatis	TCMIP100350	sucrose	0.8	SWI/SNF-related matrix-associated actin-dependent regulator of chromatin subfamily A member 5	O60264	SMCA5_HUMAN	TREZ
Rhizoma Bolbostemmatis	TCMIP100350	sucrose	0.8	Sialoadhesin	Q9BZZ2	SN_HUMAN	XYNA
Rhizoma Bolbostemmatis	TCMIP100350	sucrose	1	Copper transport protein ATOX1	O00244	ATOX1_HUMAN	BLACTX-M-14
Rhizoma Bolbostemmatis	TCMIP100350	sucrose	1	tRNA-splicing ligase RtcB homolog	Q9Y3I0	RTCB_HUMAN	YWHAE
Rhizoma Bolbostemmatis	TCMIP100352	strumaroside	0.8036	Serine/threonine-protein phosphatase PP1-gamma catalytic subunit	P36873	PP1G_HUMAN	CLPB
Rhizoma Bolbostemmatis	TCMIP100352	strumaroside	0.8103	14-3-3 protein epsilon	P62258	1433E_HUMAN	ENVZ
Rhizoma Bolbostemmatis	TCMIP100352	strumaroside	0.8214	Sodium/potassium-transporting ATPase subunit alpha-1	P05023	AT1A1_HUMAN	EPHB2
Rhizoma Bolbostemmatis	TCMIP100647	adenosine	0.8	Ephrin type-B receptor 2	P29323	EPHB2_HUMAN	HSLU
Rhizoma Bolbostemmatis	TCMIP100647	adenosine	0.8	6-phosphofructo-2-kinase/fructose-2,6-bisphosphatase 4	Q16877	F264_HUMAN	KIF2C
Rhizoma Bolbostemmatis	TCMIP100647	adenosine	0.8	Galactokinase	P51570	GALK1_HUMAN	APHA
Rhizoma Bolbostemmatis	TCMIP100647	adenosine	0.8	Kinesin-like protein KIF2C	Q99661	KIF2C_HUMAN	TRWB
Rhizoma Bolbostemmatis	TCMIP100647	adenosine	0.8	DNA repair protein RAD51 homolog 1	Q06609	RAD51_HUMAN	TRPM7
Rhizoma Bolbostemmatis	TCMIP100647	adenosine	0.8	T-complex protein 1 subunit gamma	P49368	TCPG_HUMAN	CRP
Rhizoma Bolbostemmatis	TCMIP100647	adenosine	0.8	Transitional endoplasmic reticulum ATPase	P55072	TERA_HUMAN	PRKAR2B
Rhizoma Bolbostemmatis	TCMIP100647	adenosine	0.8	Transient receptor potential cation channel subfamily M member 7	Q96QT4	TRPM7_HUMAN	CYAB2
Rhizoma Bolbostemmatis	TCMIP100647	adenosine	0.803	cAMP-dependent protein kinase type II-beta regulatory subunit	P31323	KAP3_HUMAN	PRMT1
Rhizoma Bolbostemmatis	TCMIP100647	adenosine	0.806	Adenosine deaminase	P00813	ADA_HUMAN	CHER
Rhizoma Bolbostemmatis	TCMIP100647	adenosine	0.806	Protein arginine N-methyltransferase 1	Q99873	ANM1_HUMAN	DNRK
Rhizoma Bolbostemmatis	TCMIP100647	adenosine	0.806	Protein arginine N-methyltransferase 3	O60678	ANM3_HUMAN	CMAA2
Rhizoma Bolbostemmatis	TCMIP100647	adenosine	0.806	Catechol O-methyltransferase domain-containing protein 1	Q86VU5	CMTD1_HUMAN	ERMC'
Rhizoma Bolbostemmatis	TCMIP100647	adenosine	0.806	Diphthine synthase	Q9H2P9	DPH5_HUMAN	PVUIIM
Rhizoma Bolbostemmatis	TCMIP100647	adenosine	0.806	Protein-L-isoaspartate(D-aspartate) O-methyltransferase	P22061	PIMT_HUMAN	TM_0488
Rhizoma Bolbostemmatis	TCMIP100647	adenosine	0.806	Protein-L-isoaspartate O-methyltransferase	Q56308	PIMT_THEMA	RDMB
Rhizoma Bolbostemmatis	TCMIP100647	adenosine	0.806	Phenylethanolamine N-methyltransferase	P11086	PNMT_HUMAN	TTHA0667
Rhizoma Bolbostemmatis	TCMIP100647	adenosine	0.806	Histone-lysine N-methyltransferase SETD7	Q8WTS6	SETD7_HUMAN	CMOA
Rhizoma Bolbostemmatis	TCMIP100647	adenosine	0.8095	U6 snRNA-associated Sm-like protein LSm6	P62312	LSM6_HUMAN	AK8
Rhizoma Bolbostemmatis	TCMIP100647	adenosine	0.8116	Adenylate kinase isoenzyme 1	P00568	KAD1_HUMAN	NUDE
Rhizoma Bolbostemmatis	TCMIP100647	adenosine	0.8116	Adenylate kinase 2, mitochondrial	P54819	KAD2_HUMAN	POBA
Rhizoma Bolbostemmatis	TCMIP100647	adenosine	0.8116	Adenylate kinase 8	Q96MA6	KAD8_HUMAN	RFBG
Rhizoma Bolbostemmatis	TCMIP100647	adenosine	0.8116	Elongation factor 2	P13639	EF2_HUMAN	POLE
Rhizoma Bolbostemmatis	TCMIP100647	adenosine	0.8116	NAD-dependent protein deacetylase sirtuin-3, mitochondrial	Q9NTG7	SIR3_HUMAN	POLA1
Rhizoma Bolbostemmatis	TCMIP100647	adenosine	0.8116	NAD-dependent protein deacylase sirtuin-5, mitochondrial	Q9NXA8	SIR5_HUMAN	PNP
Rhizoma Bolbostemmatis	TCMIP100647	adenosine	0.8182	DNA polymerase epsilon catalytic subunit A	Q07864	DPOE1_HUMAN	RRM2B
Rhizoma Bolbostemmatis	TCMIP100647	adenosine	0.8182	DNA polymerase epsilon subunit 2	P56282	DPOE2_HUMAN	RRM2
Rhizoma Bolbostemmatis	TCMIP100647	adenosine	0.8182	DNA polymerase epsilon subunit 3	Q9NRF9	DPOE3_HUMAN	PRKAB1
Rhizoma Bolbostemmatis	TCMIP100647	adenosine	0.8182	DNA polymerase epsilon subunit 4	Q9NR33	DPOE4_HUMAN	PRKAB2
Rhizoma Bolbostemmatis	TCMIP100647	adenosine	0.8182	DNA polymerase alpha catalytic subunit	P09884	DPOLA_HUMAN	PRKAA1
Rhizoma Bolbostemmatis	TCMIP100647	adenosine	0.8182	Purine nucleoside phosphorylase	P00491	PNPH_HUMAN	ACSS1
Rhizoma Bolbostemmatis	TCMIP100647	adenosine	0.8182	Ribonucleoside-diphosphate reductase large subunit	P23921	RIR1_HUMAN	ACSS2
Rhizoma Bolbostemmatis	TCMIP100647	adenosine	0.8182	Ribonucleoside-diphosphate reductase subunit M2 B	Q7LG56	RIR2B_HUMAN	ACSL1
Rhizoma Bolbostemmatis	TCMIP100647	adenosine	0.8182	Ribonucleoside-diphosphate reductase subunit M2	P31350	RIR2_HUMAN	ADCY1
Rhizoma Bolbostemmatis	TCMIP100647	adenosine	0.8209	5'-AMP-activated protein kinase subunit beta-1	Q9Y478	AAKB1_HUMAN	CREB1
Rhizoma Bolbostemmatis	TCMIP100647	adenosine	0.8209	5'-AMP-activated protein kinase subunit beta-2	O43741	AAKB2_HUMAN	FBP1
Rhizoma Bolbostemmatis	TCMIP100647	adenosine	0.8209	5'-AMP-activated protein kinase catalytic subunit alpha-1	Q13131	AAPK1_HUMAN	HINT1
Rhizoma Bolbostemmatis	TCMIP100647	adenosine	0.8209	Acetyl-coenzyme A synthetase 2-like, mitochondrial	Q9NUB1	ACS2L_HUMAN	PDE4B
Rhizoma Bolbostemmatis	TCMIP100647	adenosine	0.8209	Acetyl-coenzyme A synthetase, cytoplasmic	Q9NR19	ACSA_HUMAN	PDE4D
Rhizoma Bolbostemmatis	TCMIP100647	adenosine	0.8209	Long-chain-fatty-acid--CoA ligase 1	P33121	ACSL1_HUMAN	PIM1
Rhizoma Bolbostemmatis	TCMIP100647	adenosine	0.8209	Adenylate cyclase type 1	Q08828	ADCY1_HUMAN	FHIT
Rhizoma Bolbostemmatis	TCMIP100647	adenosine	0.8209	Adenosine kinase	P55263	ADK_HUMAN	NT5C2
Rhizoma Bolbostemmatis	TCMIP100647	adenosine	0.8209	Cyclic AMP-responsive element-binding protein 1	P16220	CREB1_HUMAN	ABCA1
Rhizoma Bolbostemmatis	TCMIP100647	adenosine	0.8209	Fructose-1,6-bisphosphatase 1	P09467	F16P1_HUMAN	ABCB11
Rhizoma Bolbostemmatis	TCMIP100647	adenosine	0.8209	Histidine triad nucleotide-binding protein 1	P49773	HINT1_HUMAN	ABCC8
Rhizoma Bolbostemmatis	TCMIP100647	adenosine	0.8209	cAMP-specific 3',5'-cyclic phosphodiesterase 4B	Q07343	PDE4B_HUMAN	ABCC9
Rhizoma Bolbostemmatis	TCMIP100647	adenosine	0.8209	cAMP-specific 3',5'-cyclic phosphodiesterase 4D	Q08499	PDE4D_HUMAN	ABCG1
Rhizoma Bolbostemmatis	TCMIP100647	adenosine	0.8209	Serine/threonine-protein kinase pim-1	P11309	PIM1_HUMAN	ABL1
Rhizoma Bolbostemmatis	TCMIP100647	adenosine	0.8209	Bis(5'-adenosyl)-triphosphatase	P49789	FHIT_HUMAN	ABL2
Rhizoma Bolbostemmatis	TCMIP100647	adenosine	0.8235	Cytosolic purine 5'-nucleotidase	P49902	5NTC_HUMAN	TNK2
Rhizoma Bolbostemmatis	TCMIP100647	adenosine	0.8235	ATP-binding cassette sub-family A member 1	O95477	ABCA1_HUMAN	ACVR1B
Rhizoma Bolbostemmatis	TCMIP100647	adenosine	0.8235	Bile salt export pump	O95342	ABCBB_HUMAN	ACVRL1
Rhizoma Bolbostemmatis	TCMIP100647	adenosine	0.8235	ATP-binding cassette sub-family C member 8	Q09428	ABCC8_HUMAN	ACVR1
Rhizoma Bolbostemmatis	TCMIP100647	adenosine	0.8235	ATP-binding cassette sub-family C member 9	O60706	ABCC9_HUMAN	SLC25A4
Rhizoma Bolbostemmatis	TCMIP100647	adenosine	0.8235	ATP-binding cassette sub-family G member 1	P45844	ABCG1_HUMAN	AFG3L2
Rhizoma Bolbostemmatis	TCMIP100647	adenosine	0.8235	Tyrosine-protein kinase ABL1	P00519	ABL1_HUMAN	AKT1
Rhizoma Bolbostemmatis	TCMIP100647	adenosine	0.8235	Abelson tyrosine-protein kinase 2	P42684	ABL2_HUMAN	AMHR2
Rhizoma Bolbostemmatis	TCMIP100647	adenosine	0.8235	Activated CDC42 kinase 1	Q07912	ACK1_HUMAN	APAF1
Rhizoma Bolbostemmatis	TCMIP100647	adenosine	0.8235	Activin receptor type-1B	P36896	ACV1B_HUMAN	ADRBK1
Rhizoma Bolbostemmatis	TCMIP100647	adenosine	0.8235	Serine/threonine-protein kinase receptor R3	P37023	ACVL1_HUMAN	ADRBK2
Rhizoma Bolbostemmatis	TCMIP100647	adenosine	0.8235	Activin receptor type-1	Q04771	ACVR1_HUMAN	ASNA1
Rhizoma Bolbostemmatis	TCMIP100647	adenosine	0.8235	ADP/ATP translocase 1	P12235	ADT1_HUMAN	CDK15
Rhizoma Bolbostemmatis	TCMIP100647	adenosine	0.8235	AFG3-like protein 2	Q9Y4W6	AFG32_HUMAN	ABCB1
Rhizoma Bolbostemmatis	TCMIP100647	adenosine	0.8235	RAC-alpha serine/threonine-protein kinase	P31749	AKT1_HUMAN	ABCC2
Rhizoma Bolbostemmatis	TCMIP100647	adenosine	0.8235	Anti-Muellerian hormone type-2 receptor	Q16671	AMHR2_HUMAN	NAE1
Rhizoma Bolbostemmatis	TCMIP100647	adenosine	0.8235	Apoptotic protease-activating factor 1	O14727	APAF_HUMAN	NDX1
Rhizoma Bolbostemmatis	TCMIP100647	adenosine	0.8235	Serine/threonine-protein kinase A-Raf	P10398	ARAF_HUMAN	AAT
Rhizoma Bolbostemmatis	TCMIP100647	adenosine	0.8235	Beta-adrenergic receptor kinase 1	P25098	ARBK1_HUMAN	ENPP1
Rhizoma Bolbostemmatis	TCMIP100647	adenosine	0.8235	Beta-adrenergic receptor kinase 2	P35626	ARBK2_HUMAN	PB1
Rhizoma Bolbostemmatis	TCMIP100647	adenosine	0.8235	ATPase ASNA1	O43681	ASNA_HUMAN	DNMT1
Rhizoma Bolbostemmatis	TCMIP100647	adenosine	0.8235	Cyclin-dependent kinase 15	Q96Q40	CDK15_HUMAN	AHCY
Rhizoma Bolbostemmatis	TCMIP100647	adenosine	0.8235	Multidrug resistance protein 1	P08183	MDR1_HUMAN	BAG1
Rhizoma Bolbostemmatis	TCMIP100647	adenosine	0.8235	Canalicular multispecific organic anion transporter 1	Q92887	MRP2_HUMAN	HSPA8
Rhizoma Bolbostemmatis	TCMIP100647	adenosine	0.8235	NEDD8-activating enzyme E1 regulatory subunit	Q13564	ULA1_HUMAN	POLB
Rhizoma Bolbostemmatis	TCMIP100647	adenosine	0.8361	Ectonucleotide pyrophosphatase/phosphodiesterase family member 1	P22413	ENPP1_HUMAN	TTHA1435
Rhizoma Bolbostemmatis	TCMIP100647	adenosine	0.8413	DNA (cytosine-5)-methyltransferase 1	P26358	DNMT1_HUMAN	TK
Rhizoma Bolbostemmatis	TCMIP100647	adenosine	0.8507	BAG family molecular chaperone regulator 1	Q99933	BAG1_HUMAN	ADORA3
Rhizoma Bolbostemmatis	TCMIP100647	adenosine	0.8507	Heat shock cognate 71 kDa protein	P11142	HSP7C_HUMAN	CLCA
Rhizoma Bolbostemmatis	TCMIP100647	adenosine	0.871	DNA polymerase beta	P06746	DPOLB_HUMAN	GLTP
Rhizoma Bolbostemmatis	TCMIP100647	adenosine	0.871	Uridine-cytidine kinase 2	Q9BZX2	UCK2_HUMAN	OMPC
Rhizoma Bolbostemmatis	TCMIP100647	adenosine	0.918	Serine/threonine-protein kinase haspin	Q8TF76	HASP_HUMAN	BFR
Rhizoma Bolbostemmatis	TCMIP100647	adenosine	1	Adenosine receptor A3	P0DMS8	AA3R_HUMAN	MUTL
Rhizoma Bolbostemmatis	TCMIP101031	triacontane	1	Glycolipid transfer protein	Q9NZD2	GLTP_HUMAN	NRDB
Rhizoma Bolbostemmatis	TCMIP101290	Hentriacontane	1	Glycolipid transfer protein	Q9NZD2	GLTP_HUMAN	TT_P0036
Rhizoma Bolbostemmatis	TCMIP101864	nonacosane	1	Glycolipid transfer protein	Q9NZD2	GLTP_HUMAN	FUCI
Rhizoma Bolbostemmatis	TCMIP106678	D-glucose	0.8182	Alpha-N-acetylgalactosaminidase	P17050	NAGAB_HUMAN	BH2105
Rhizoma Bolbostemmatis	TCMIP106678	D-glucose	0.8182	TGF-beta receptor type-2	P37173	TGFR2_HUMAN	RBSB
Rhizoma Bolbostemmatis	NA	tubeimuside I	1	Caspase-3	P42574	CASP3_HUMAN	CASP3
Rhizoma Bolbostemmatis	NA	tubeimuside I	1	Apoptosis regulator BAX	Q07812	BAX_HUMAN	BAX
Rhizoma Bolbostemmatis	NA	tubeimuside I	1	Apoptosis regulator Bcl-2	P10415	BCL2_HUMAN	BCL2
Rhizoma Bolbostemmatis	NA	tubeimuside I	1	Vascular endothelial growth factor receptor 2	P35968	VGFR2_HUMAN	KDR
Rhizoma Bolbostemmatis	NA	tubeimuside I	1	C-X-C chemokine receptor type 4	P61073	CXCR4_HUMAN	CXCR4
Rhizoma Bolbostemmatis	NA	tubeimuside I	1	DNA damage-inducible transcript 3 protein	P35638	DDIT3_HUMAN	CHOP
Rhizoma Bolbostemmatis	NA	tubeimuside I	1	Cellular tumor antigen p53	P04637	P53_HUMAN	TP53
Rhizoma Bolbostemmatis	NA	tubeimuside I	1	E3 ubiquitin-protein ligase Mdm2	Q00987	MDM2_HUMAN	MDM2
Rhizoma Bolbostemmatis	NA	tubeimuside I	1	Transcription elongation factor A protein-like 1	Q15170	TCAL1_HUMAN	TCEAL1

## Sheet: Sheet2
Captions
Table name: Chemical compounds of TBM and their gene targets
Each compound was provided with its corresponding gene targets. We only select those compounds with Tanimoto score>0.8.
"Tanimoto score" represents the similarity degree of the certain chemical components to that of known drugs. Tanimoto score ranges from 0–1, where “0” means the completely different structures between ingredients and known drugs, and “1” means the same structures of two compounds. This Tanimoto score is the criteria to remove redundant compounds. The known compounds with high structural similarit…
