# Supplementary material for: An Integrative Serum Pharmacology-Based Approach to Study the Anti-Tumor Activity of B. paniculatum Aqueous Bulb Extract on the Human Hepatocellular Carcinoma Cell Line BEL-7404
Source: Front Pharmacol. 2020 Oct 2;11:01261. doi: 10.3389/fphar.2020.01261 (PMC7569155; doi:10.3389/fphar.2020.01261)
Supplement: Supplementary file 3 [file Table_3.xlsx]

## Sheet: string_interactions
#node1	node2	node1_string_internal_id	node2_string_internal_id	node1_external_id	node2_external_id	neighborhood_on_chromosome	gene_fusion	phylogenetic_cooccurrence	homology	coexpression	experimentally_determined_interaction	database_annotated	automated_textmining	combined_score
TKT	TALDO1	4447693	4439424	9606.ENSP00000391481	9606.ENSP00000321259	0.185	0.029	0	0	0.655	0.479	0.9	0.96	0.999
APOA1	APOB	4433668	4433584	9606.ENSP00000236850	9606.ENSP00000233242	0	0	0	0	0.793	0.521	0.9	0.936	0.999
CTNNB1	APC	4441426	4434547	9606.ENSP00000344456	9606.ENSP00000257430	0	0	0	0	0.064	0.986	0.9	0.84	0.999
COPG2	COPA	4448227	4443021	9606.ENSP00000402346	9606.ENSP00000357048	0	0	0	0	0.808	0.98	0.9	0.445	0.999
PRKAA1	PRKAB2	4441594	4434342	9606.ENSP00000346148	9606.ENSP00000254101	0	0	0	0	0.064	0.963	0.9	0.794	0.999
EPHB2	EFNB2	4444426	4433928	9606.ENSP00000363763	9606.ENSP00000245323	0	0	0	0	0.212	0.867	0.9	0.936	0.999
AXIN1	APC	4435059	4434547	9606.ENSP00000262320	9606.ENSP00000257430	0	0	0	0	0.064	0.98	0.9	0.923	0.999
EPHB4	EFNB2	4442085	4433928	9606.ENSP00000350896	9606.ENSP00000245323	0	0	0	0	0.188	0.784	0.9	0.962	0.999
POLA1	POLE	4445155	4439536	9606.ENSP00000368349	9606.ENSP00000322570	0	0	0	0	0.902	0.898	0.9	0.818	0.999
CASP8	CASP3	4442125	4438651	9606.ENSP00000351273	9606.ENSP00000311032	0	0	0	0.835	0.061	0.993	0.9	0.978	0.999
CTNNB1	AXIN1	4441426	4435059	9606.ENSP00000344456	9606.ENSP00000262320	0	0	0	0	0.062	0.785	0.9	0.968	0.999
SRP54	SRP68	4450371	4438747	9606.ENSP00000451818	9606.ENSP00000312066	0	0	0	0	0.161	0.96	0.9	0.961	0.999
TP53	MDM2	4435880	4434604	9606.ENSP00000269305	9606.ENSP00000258149	0	0	0	0	0.236	0.987	0.9	0.974	0.999
SEC63	SEC62	4443239	4440810	9606.ENSP00000357998	9606.ENSP00000337688	0	0	0	0	0.817	0.867	0.9	0.991	0.999
APOA1	APOC3	4433668	4433396	9606.ENSP00000236850	9606.ENSP00000227667	0	0	0	0	0.957	0.104	0.9	0.843	0.999
PRKAA1	PRKAB1	4441594	4433461	9606.ENSP00000346148	9606.ENSP00000229328	0	0	0	0	0.067	0.961	0.9	0.877	0.999
NCL	NPM1	4439187	4437352	9606.ENSP00000318195	9606.ENSP00000296930	0	0	0	0	0.75	0.633	0.9	0.86	0.998
HAAO	KYNU	4437103	4435389	9606.ENSP00000294973	9606.ENSP00000264170	0	0	0.405	0	0.66	0	0.9	0.933	0.998
HSPA8	BAG1	4449616	4449126	9606.ENSP00000432083	9606.ENSP00000420514	0	0	0	0	0.061	0.88	0.9	0.853	0.998
AKT1	PIK3CA	4450372	4435346	9606.ENSP00000451828	9606.ENSP00000263967	0	0	0	0	0.063	0.468	0.9	0.978	0.998
APAF1	CASP3	4450251	4438651	9606.ENSP00000448165	9606.ENSP00000311032	0	0	0	0	0.067	0.825	0.9	0.935	0.998
ABCA1	APOA1	4444444	4433668	9606.ENSP00000363868	9606.ENSP00000236850	0	0	0	0	0.061	0.379	0.9	0.973	0.998
HSPA8	DNAJA2	4449616	4438906	9606.ENSP00000432083	9606.ENSP00000314030	0.043	0	0.436	0	0.201	0.849	0.9	0.633	0.997
TGFBR2	TGFB1	4442197	4433189	9606.ENSP00000351905	9606.ENSP00000221930	0	0	0	0	0.111	0.92	0.9	0.674	0.997
AKT1	CTNNB1	4450372	4441426	9606.ENSP00000451828	9606.ENSP00000344456	0	0	0	0	0.083	0.444	0.9	0.959	0.997
ELAVL1	HNRNPA1	4447216	4441190	9606.ENSP00000385269	9606.ENSP00000341826	0	0	0.35	0.594	0.949	0.302	0.9	0.671	0.997
AHSG	AFP	4447823	4446452	9606.ENSP00000393887	9606.ENSP00000379138	0	0	0	0	0.958	0	0.9	0.486	0.997
IRF3	DDX58	4451012	4445284	9606.ENSP00000471896	9606.ENSP00000369213	0	0	0	0	0.061	0.365	0.9	0.942	0.996
IRS1	RPS6KB1	4438085	4433324	9606.ENSP00000304895	9606.ENSP00000225577	0	0	0	0	0	0.409	0.9	0.946	0.996
BCL2	CASP8	4446777	4442125	9606.ENSP00000381185	9606.ENSP00000351273	0	0	0	0	0	0.993	0	0.43	0.996
APOB	APOC3	4433584	4433396	9606.ENSP00000233242	9606.ENSP00000227667	0	0	0	0	0.688	0	0.9	0.896	0.996
EPHA1	EFNB2	4436197	4433928	9606.ENSP00000275815	9606.ENSP00000245323	0	0	0	0	0.188	0.313	0.9	0.949	0.996
DDIT3	ATF4	4450263	4440736	9606.ENSP00000448665	9606.ENSP00000336790	0	0	0	0	0.098	0.506	0.9	0.935	0.996
AKT1	AKT1S1	4450372	4445954	9606.ENSP00000451828	9606.ENSP00000375711	0	0	0	0	0.091	0.379	0.9	0.944	0.996
AHSG	APOA1	4447823	4433668	9606.ENSP00000393887	9606.ENSP00000236850	0	0	0	0	0.918	0	0.9	0.614	0.996
NR1H4	CYP7A1	4450225	4437780	9606.ENSP00000447149	9606.ENSP00000301645	0	0	0	0	0.065	0.085	0.9	0.959	0.996
AKT1	EGLN1	4450372	4442711	9606.ENSP00000451828	9606.ENSP00000355601	0	0	0	0	0.062	0.993	0	0.378	0.995
AKT1	TP53	4450372	4435880	9606.ENSP00000451828	9606.ENSP00000269305	0	0	0	0	0.054	0.147	0.9	0.941	0.994
SCN2A	SCN3A	4444560	4436534	9606.ENSP00000364586	9606.ENSP00000283254	0	0	0	0.984	0.269	0.96	0.8	0.899	0.993
NCL	FBL	4439187	4433181	9606.ENSP00000318195	9606.ENSP00000221801	0	0	0	0	0.304	0.347	0.9	0.866	0.993
AKT1	CREB1	4450372	4447522	9606.ENSP00000451828	9606.ENSP00000387699	0	0	0	0	0.063	0.379	0.9	0.904	0.993
ERRFI1	EGFR	4444897	4436186	9606.ENSP00000366702	9606.ENSP00000275493	0	0	0	0	0.213	0.98	0	0.517	0.992
AKT1	RPS6KB1	4450372	4433324	9606.ENSP00000451828	9606.ENSP00000225577	0	0	0.383	0.856	0.183	0.892	0.9	0.971	0.992
PCSK9	APOB	4437942	4433584	9606.ENSP00000303208	9606.ENSP00000233242	0	0	0	0	0.119	0	0.9	0.924	0.992
ABCG8	ABCG5	4436013	4434794	9606.ENSP00000272286	9606.ENSP00000260645	0	0	0.283	0.746	0.247	0.87	0.9	0.963	0.992
IRF3	IFNB1	4451012	4445352	9606.ENSP00000471896	9606.ENSP00000369581	0	0	0	0	0	0	0.9	0.92	0.991
IRF3	IFIH1	4451012	4435285	9606.ENSP00000471896	9606.ENSP00000263642	0	0	0	0	0.061	0	0.9	0.916	0.991
AKT1	MDM2	4450372	4434604	9606.ENSP00000451828	9606.ENSP00000258149	0	0	0	0	0	0.695	0.9	0.756	0.991
NPM1	TP53	4437352	4435880	9606.ENSP00000296930	9606.ENSP00000269305	0	0	0	0	0.095	0.472	0.9	0.834	0.991
PARP1	CASP3	4442743	4438651	9606.ENSP00000355759	9606.ENSP00000311032	0	0	0	0	0.062	0.472	0.9	0.839	0.99
CTNNB1	EGFR	4441426	4436186	9606.ENSP00000344456	9606.ENSP00000275493	0	0	0	0	0.062	0.472	0.9	0.832	0.99
TP53	MAPK14	4435880	4433482	9606.ENSP00000269305	9606.ENSP00000229795	0	0	0	0	0	0.472	0.9	0.837	0.99
EGFR	PIK3CA	4436186	4435346	9606.ENSP00000275493	9606.ENSP00000263967	0	0	0	0	0	0.37	0.9	0.866	0.99
MTO1	GTPBP3	4448212	4442170	9606.ENSP00000402038	9606.ENSP00000351644	0.167	0.001	0.391	0	0.489	0.185	0	0.957	0.989
GK	GPD2	4448193	4438431	9606.ENSP00000401720	9606.ENSP00000308610	0.079	0.302	0.348	0	0.174	0.125	0.9	0.728	0.989
SCN1B	SCN1A	4447950	4437975	9606.ENSP00000396915	9606.ENSP00000303540	0	0	0	0	0.076	0.3	0.9	0.86	0.989
CASP3	MAPK14	4438651	4433482	9606.ENSP00000311032	9606.ENSP00000229795	0	0	0	0	0.061	0.521	0.9	0.793	0.989
ABCA1	NR1H2	4444444	4434320	9606.ENSP00000363868	9606.ENSP00000253727	0	0	0	0	0.059	0.447	0.9	0.824	0.989
CASP8	TLR3	4442125	4437339	9606.ENSP00000351273	9606.ENSP00000296795	0	0	0	0	0.062	0.752	0.9	0.561	0.988
CASP8	TP53	4442125	4435880	9606.ENSP00000351273	9606.ENSP00000269305	0	0	0	0	0.098	0.328	0.8	0.908	0.987
USF1	USF2	4443013	4433219	9606.ENSP00000357000	9606.ENSP00000222305	0	0	0	0.939	0.076	0.869	0.9	0.937	0.987
AHSG	APOB	4447823	4433584	9606.ENSP00000393887	9606.ENSP00000233242	0	0	0	0	0.813	0	0.9	0.378	0.987
TP53	YY1	4435880	4435038	9606.ENSP00000269305	9606.ENSP00000262238	0	0	0	0	0.05	0.402	0.9	0.81	0.987
SCN5A	SCN1B	4448544	4447950	9606.ENSP00000410257	9606.ENSP00000396915	0	0	0	0	0	0.3	0.9	0.832	0.987
AHSG	ORM1	4447823	4434700	9606.ENSP00000393887	9606.ENSP00000259396	0	0	0	0	0.639	0	0.9	0.664	0.986
PARP1	POLB	4442743	4435603	9606.ENSP00000355759	9606.ENSP00000265421	0	0	0	0	0	0.747	0.9	0.491	0.986
COPZ2	COPG2	4451516	4448227	9606.ENSP00000480707	9606.ENSP00000402346	0	0	0	0	0.189	0.562	0.9	0.658	0.986
YWHAZ	YWHAE	4446480	4435415	9606.ENSP00000379287	9606.ENSP00000264335	0	0	0	0.968	0.153	0.851	0.9	0.828	0.986
TP53	RRM2B	4435880	4434194	9606.ENSP00000269305	9606.ENSP00000251810	0	0	0	0	0.048	0.342	0.9	0.81	0.986
NR1H3	ABCA1	4451232	4444444	9606.ENSP00000477707	9606.ENSP00000363868	0	0	0	0	0.062	0.125	0.9	0.845	0.985
CREB1	MAPK14	4447522	4433482	9606.ENSP00000387699	9606.ENSP00000229795	0	0	0	0	0	0.379	0.9	0.789	0.985
IRF3	TLR3	4451012	4437339	9606.ENSP00000471896	9606.ENSP00000296795	0	0	0	0	0	0	0.9	0.861	0.985
BAX	TP53	4437004	4435880	9606.ENSP00000293288	9606.ENSP00000269305	0	0	0	0	0.05	0.578	0.9	0.669	0.984
BCL2	BAK1	4446777	4444397	9606.ENSP00000381185	9606.ENSP00000363591	0	0	0	0.675	0	0.826	0.9	0.516	0.984
SCN3B	SCN2B	4446072	4436324	9606.ENSP00000376523	9606.ENSP00000278947	0	0	0	0	0.222	0	0.72	0.935	0.984
AFP	APOB	4446452	4433584	9606.ENSP00000379138	9606.ENSP00000233242	0	0	0	0	0.816	0	0.9	0.243	0.984
AFP	IGFBP1	4446452	4436188	9606.ENSP00000379138	9606.ENSP00000275525	0	0	0	0	0.761	0	0.9	0.399	0.984
BCL2	TP53	4446777	4435880	9606.ENSP00000381185	9606.ENSP00000269305	0	0	0	0	0.05	0.525	0.9	0.705	0.984
SCN1B	SCN2A	4447950	4444560	9606.ENSP00000396915	9606.ENSP00000364586	0	0	0	0	0.102	0.3	0.9	0.763	0.983
APAF1	TP53	4450251	4435880	9606.ENSP00000448165	9606.ENSP00000269305	0	0	0	0	0	0	0.9	0.844	0.983
SERPINA1	AFP	4448813	4446452	9606.ENSP00000416066	9606.ENSP00000379138	0	0	0	0	0.108	0	0.9	0.832	0.983
SCN5A	SCN2B	4448544	4436324	9606.ENSP00000410257	9606.ENSP00000278947	0	0	0	0	0.062	0	0.9	0.823	0.982
PIK3CA	RPS6KB1	4435346	4433324	9606.ENSP00000263967	9606.ENSP00000225577	0	0	0	0	0.064	0.478	0.9	0.679	0.982
SCN5A	SCN3B	4448544	4446072	9606.ENSP00000410257	9606.ENSP00000376523	0	0	0	0	0	0	0.9	0.833	0.982
APAF1	BAX	4450251	4437004	9606.ENSP00000448165	9606.ENSP00000293288	0	0	0	0	0.061	0.45	0.9	0.696	0.982
AHSG	IGFBP1	4447823	4436188	9606.ENSP00000393887	9606.ENSP00000275525	0	0	0	0	0.788	0	0.9	0.25	0.982
ABL1	MDM2	4443923	4434604	9606.ENSP00000361423	9606.ENSP00000258149	0	0	0	0	0	0.384	0.9	0.731	0.982
PRKAB2	PRKAB1	4434342	4433461	9606.ENSP00000254101	9606.ENSP00000229328	0	0	0	0.971	0	0.826	0.9	0.812	0.982
DDX58	IFIH1	4445284	4435285	9606.ENSP00000369213	9606.ENSP00000263642	0	0	0	0.752	0.783	0	0.9	0.929	0.982
UBE2D1	MDM2	4444286	4434604	9606.ENSP00000363019	9606.ENSP00000258149	0	0	0	0	0.051	0.712	0.9	0.45	0.982
CTNNB1	CASP3	4441426	4438651	9606.ENSP00000344456	9606.ENSP00000311032	0	0	0	0	0.062	0.542	0.9	0.648	0.982
AKT1	IRS1	4450372	4438085	9606.ENSP00000451828	9606.ENSP00000304895	0	0	0	0	0.061	0.454	0	0.967	0.981
APOA1	APOH	4433668	4432817	9606.ENSP00000236850	9606.ENSP00000205948	0	0	0	0	0.845	0	0.72	0.609	0.981
SCN1B	SCN9A	4447950	4447360	9606.ENSP00000396915	9606.ENSP00000386306	0	0	0	0	0	0.3	0.9	0.757	0.981
IRS1	PIK3CA	4438085	4435346	9606.ENSP00000304895	9606.ENSP00000263967	0	0	0	0	0.061	0.544	0.9	0.597	0.98
ABL1	CTNNB1	4443923	4441426	9606.ENSP00000361423	9606.ENSP00000344456	0	0	0	0	0.064	0.424	0.9	0.679	0.98
HMGN3	SLC6A9	4451701	4442398	9606.ENSP00000482613	9606.ENSP00000353791	0	0	0	0	0	0	0	0.979	0.979
ALDOA	PKM	4446386	4439337	9606.ENSP00000378669	9606.ENSP00000320171	0.125	0.002	0	0	0.369	0.363	0.8	0.748	0.979
AFP	APOA1	4446452	4433668	9606.ENSP00000379138	9606.ENSP00000236850	0	0	0	0	0.686	0	0.9	0.389	0.979
PAH	TAT	4450247	4441813	9606.ENSP00000448059	9606.ENSP00000348234	0	0	0	0	0.461	0	0.9	0.628	0.978
APOC3	APOH	4433396	4432817	9606.ENSP00000227667	9606.ENSP00000205948	0	0	0	0	0.841	0	0.72	0.556	0.978
AKT1S1	RPS6KB1	4445954	4433324	9606.ENSP00000375711	9606.ENSP00000225577	0	0	0	0	0.061	0	0.9	0.789	0.978
APAF1	BAK1	4450251	4444397	9606.ENSP00000448165	9606.ENSP00000363591	0	0	0	0	0.061	0.45	0.9	0.632	0.978
MTR	AHCY	4442697	4433021	9606.ENSP00000355536	9606.ENSP00000217426	0.089	0	0	0	0.062	0	0.9	0.781	0.978
PRMT1	TP53	4448400	4435880	9606.ENSP00000406162	9606.ENSP00000269305	0	0	0	0	0.061	0.379	0.9	0.655	0.977
SCN5A	SCN4B	4448544	4439529	9606.ENSP00000410257	9606.ENSP00000322460	0	0	0	0	0.062	0	0.9	0.782	0.977
CTNNB1	TJP1	4441426	4436435	9606.ENSP00000344456	9606.ENSP00000281537	0	0	0	0	0.075	0	0.9	0.77	0.976
SERPINA1	ORM1	4448813	4434700	9606.ENSP00000416066	9606.ENSP00000259396	0	0	0	0	0.437	0	0.9	0.609	0.976
CTNNB1	MET	4441426	4439114	9606.ENSP00000344456	9606.ENSP00000317272	0	0	0	0	0.061	0.444	0.9	0.605	0.976
SCN1B	SCN8A	4447950	4441631	9606.ENSP00000396915	9606.ENSP00000346534	0	0	0	0	0.076	0.3	0.9	0.68	0.976
AHSG	PROC	4447823	4433614	9606.ENSP00000393887	9606.ENSP00000234071	0	0	0	0	0.742	0	0.9	0.128	0.975
ABCB1	TP53	4451279	4435880	9606.ENSP00000478255	9606.ENSP00000269305	0	0	0	0	0	0	0.9	0.76	0.975
BAK1	TP53	4444397	4435880	9606.ENSP00000363591	9606.ENSP00000269305	0	0	0	0	0.062	0.461	0.9	0.571	0.975
ALDOA	TALDO1	4446386	4439424	9606.ENSP00000378669	9606.ENSP00000321259	0.052	0	0	0	0.171	0.363	0.9	0.583	0.975
PRKAR1A	PRKAR2B	4446068	4435635	9606.ENSP00000376475	9606.ENSP00000265717	0	0	0	0.859	0.064	0.732	0.9	0.83	0.975
SCN4A	SCN2A	4447923	4444560	9606.ENSP00000396320	9606.ENSP00000364586	0	0	0	0.972	0	0.96	0.36	0.874	0.974
COPZ2	COPA	4451516	4443021	9606.ENSP00000480707	9606.ENSP00000357048	0	0	0	0	0.143	0.528	0.9	0.441	0.974
SCN1A	SCN2B	4437975	4436324	9606.ENSP00000303540	9606.ENSP00000278947	0	0	0	0	0.17	0	0.9	0.72	0.974
AKT1	APAF1	4450372	4450251	9606.ENSP00000451828	9606.ENSP00000448165	0	0	0	0	0.05	0.087	0.9	0.743	0.974
CTNNB1	PIK3CA	4441426	4435346	9606.ENSP00000344456	9606.ENSP00000263967	0	0	0	0	0.082	0.157	0.9	0.71	0.974
SCN1B	SCN3A	4447950	4436534	9606.ENSP00000396915	9606.ENSP00000283254	0	0	0	0	0	0.3	0.9	0.669	0.974
SCN4A	SCN3A	4447923	4436534	9606.ENSP00000396320	9606.ENSP00000283254	0	0	0	0.971	0	0.96	0.36	0.847	0.974
SERPINA1	AHSG	4448813	4447823	9606.ENSP00000416066	9606.ENSP00000393887	0	0	0	0	0.281	0	0.9	0.672	0.974
PPARG	TP53	4436745	4435880	9606.ENSP00000287820	9606.ENSP00000269305	0	0	0	0	0	0	0.9	0.751	0.974
AKT1	ARNT	4450372	4442141	9606.ENSP00000451828	9606.ENSP00000351407	0	0	0	0	0	0.384	0.9	0.625	0.974
FBP1	TALDO1	4448472	4439424	9606.ENSP00000408025	9606.ENSP00000321259	0.217	0	0	0	0.111	0	0.9	0.667	0.973
APOB	APOH	4433584	4432817	9606.ENSP00000233242	9606.ENSP00000205948	0	0	0	0	0.812	0	0.72	0.541	0.973
IGFBP1	APOB	4436188	4433584	9606.ENSP00000275525	9606.ENSP00000233242	0	0	0	0	0.709	0	0.9	0.152	0.973
SHC2	KDR	4435450	4435337	9606.ENSP00000264554	9606.ENSP00000263923	0	0	0	0	0.088	0.474	0.9	0.503	0.973
TKT	ALDOA	4447693	4446386	9606.ENSP00000391481	9606.ENSP00000378669	0.11	0	0	0	0.128	0.363	0.9	0.546	0.973
APAF1	CASP8	4450251	4442125	9606.ENSP00000448165	9606.ENSP00000351273	0	0	0	0	0.061	0.805	0	0.867	0.973
RRM2	RRM2B	4442396	4434194	9606.ENSP00000353770	9606.ENSP00000251810	0	0	0.449	0.979	0	0.864	0.8	0.744	0.972
HMGA2	TP53	4449827	4435880	9606.ENSP00000437621	9606.ENSP00000269305	0	0	0	0	0.069	0	0.9	0.723	0.972
AKT1	YWHAZ	4450372	4446480	9606.ENSP00000451828	9606.ENSP00000379287	0	0	0	0	0.061	0.474	0.9	0.5	0.972
SCN1B	SCN10A	4447950	4447660	9606.ENSP00000396915	9606.ENSP00000390600	0	0	0	0	0	0.3	0.9	0.642	0.972
APAF1	BCL2	4450251	4446777	9606.ENSP00000448165	9606.ENSP00000381185	0	0	0	0	0.061	0.45	0.9	0.526	0.972
MAPK14	HMOX1	4433482	4432912	9606.ENSP00000229795	9606.ENSP00000216117	0	0	0	0	0	0	0.9	0.735	0.972
ASNA1	SEC62	4450810	4440810	9606.ENSP00000466379	9606.ENSP00000337688	0	0	0	0	0.064	0.064	0.9	0.727	0.972
TP53	MLH1	4435880	4433549	9606.ENSP00000269305	9606.ENSP00000231790	0	0	0	0	0	0	0.9	0.74	0.972
YWHAZ	CTNNB1	4446480	4441426	9606.ENSP00000379287	9606.ENSP00000344456	0	0	0	0	0.085	0.409	0.9	0.555	0.972
PSAP	GBA	4446348	4438937	9606.ENSP00000378394	9606.ENSP00000314508	0	0	0	0	0.086	0.379	0.9	0.574	0.972
PAH	DDC	4450247	4448281	9606.ENSP00000448059	9606.ENSP00000403644	0	0	0	0	0.139	0.132	0.9	0.663	0.971
SCN2A	SCN4B	4444560	4439529	9606.ENSP00000364586	9606.ENSP00000322460	0	0	0	0	0.176	0.379	0.9	0.514	0.971
ASGR2	ASGR1	4441690	4435879	9606.ENSP00000347140	9606.ENSP00000269299	0	0	0	0.96	0.554	0.379	0.9	0.904	0.971
AHSG	APOH	4447823	4432817	9606.ENSP00000393887	9606.ENSP00000205948	0	0	0	0	0.939	0	0	0.53	0.97
SCN1B	SCN2B	4447950	4436324	9606.ENSP00000396915	9606.ENSP00000278947	0	0	0	0	0.14	0	0.72	0.887	0.97
SCN1B	SCN4B	4447950	4439529	9606.ENSP00000396915	9606.ENSP00000322460	0	0	0	0	0.132	0	0.8	0.841	0.97
SERPINA1	APOA1	4448813	4433668	9606.ENSP00000416066	9606.ENSP00000236850	0	0	0	0	0.232	0	0.9	0.642	0.97
ACVRL1	TGFB1	4445807	4433189	9606.ENSP00000373574	9606.ENSP00000221930	0	0	0	0	0	0.541	0.9	0.395	0.969
AKT1	CASP3	4450372	4438651	9606.ENSP00000451828	9606.ENSP00000311032	0	0	0	0	0.055	0.393	0	0.95	0.969
CXCR4	ADRBK1	4447439	4438765	9606.ENSP00000386884	9606.ENSP00000312262	0	0	0	0	0	0.173	0.9	0.646	0.968
HAMP	HFE	4451011	4448894	9606.ENSP00000471894	9606.ENSP00000417404	0	0	0	0	0.061	0	0	0.967	0.968
TKT	RBKS	4447693	4438257	9606.ENSP00000391481	9606.ENSP00000306817	0.051	0	0	0	0.064	0	0.9	0.683	0.968
SCN1B	SCN4A	4447950	4447923	9606.ENSP00000396915	9606.ENSP00000396320	0	0	0	0	0	0.3	0.9	0.584	0.968
TKT	PKM	4447693	4439337	9606.ENSP00000391481	9606.ENSP00000320171	0.135	0	0	0	0.172	0.387	0.8	0.689	0.967
CTNNB1	KDR	4441426	4435337	9606.ENSP00000344456	9606.ENSP00000263923	0	0	0	0	0	0.384	0.9	0.519	0.967
BCL2	BAX	4446777	4437004	9606.ENSP00000381185	9606.ENSP00000293288	0	0	0	0.645	0	0.58	0.9	0.734	0.967
SCN2A	SCN2B	4444560	4436324	9606.ENSP00000364586	9606.ENSP00000278947	0	0	0	0	0.216	0	0.9	0.614	0.967
ADRBK2	ADRBK1	4439138	4438765	9606.ENSP00000317578	9606.ENSP00000312262	0	0	0	0.983	0	0.68	0.9	0.891	0.967
SCN3B	SCN4B	4446072	4439529	9606.ENSP00000376523	9606.ENSP00000322460	0	0	0	0	0.093	0	0.72	0.879	0.966
SCN8A	SCN4B	4441631	4439529	9606.ENSP00000346534	9606.ENSP00000322460	0	0	0	0	0.088	0	0.9	0.666	0.966
PIK3CA	KDR	4435346	4435337	9606.ENSP00000263967	9606.ENSP00000263923	0	0	0	0	0.055	0.263	0.9	0.578	0.966
SCN4B	SCN1A	4439529	4437975	9606.ENSP00000322460	9606.ENSP00000303540	0	0	0	0	0.098	0	0.9	0.655	0.966
SCN1B	SCN11A	4447950	4438336	9606.ENSP00000396915	9606.ENSP00000307599	0	0	0	0	0	0.3	0.9	0.558	0.966
CHD8	CTNNB1	4446968	4441426	9606.ENSP00000382863	9606.ENSP00000344456	0	0	0	0	0.042	0.408	0.9	0.468	0.965
SCN3B	SCN2A	4446072	4444560	9606.ENSP00000376523	9606.ENSP00000364586	0	0	0	0	0.214	0	0.9	0.593	0.965
IGFBP1	APOA1	4436188	4433668	9606.ENSP00000275525	9606.ENSP00000236850	0	0	0	0	0.56	0	0.9	0.284	0.965
ACVRL1	TGFBR2	4445807	4442197	9606.ENSP00000373574	9606.ENSP00000351905	0	0	0	0.759	0.09	0.596	0.9	0.537	0.965
TGFBR2	CTNNB1	4442197	4441426	9606.ENSP00000351905	9606.ENSP00000344456	0	0	0	0	0	0.378	0.9	0.482	0.965
EGFR	TP53	4436186	4435880	9606.ENSP00000275493	9606.ENSP00000269305	0	0	0	0	0	0.294	0	0.951	0.964
SCN3B	SCN3A	4446072	4436534	9606.ENSP00000376523	9606.ENSP00000283254	0	0	0	0	0.116	0	0.9	0.616	0.963
AKT1	SOD1	4450372	4435927	9606.ENSP00000451828	9606.ENSP00000270142	0	0	0	0	0	0.064	0.9	0.64	0.963
SCN3A	SCN2B	4436534	4436324	9606.ENSP00000283254	9606.ENSP00000278947	0	0	0	0	0.106	0	0.9	0.625	0.963
FBP1	ALDOA	4448472	4446386	9606.ENSP00000408025	9606.ENSP00000378669	0	0	0	0	0.144	0	0.9	0.601	0.962
SCN9A	SCN3A	4447360	4436534	9606.ENSP00000386306	9606.ENSP00000283254	0	0	0	0.979	0.062	0.809	0.8	0.92	0.961
FBP1	TKT	4448472	4447693	9606.ENSP00000408025	9606.ENSP00000391481	0.135	0	0	0	0.064	0	0.9	0.577	0.961
MET	PIK3CA	4439114	4435346	9606.ENSP00000317272	9606.ENSP00000263967	0	0	0	0	0.063	0.124	0.9	0.586	0.961
ACSL1	FASN	4449224	4438061	9606.ENSP00000422607	9606.ENSP00000304592	0	0	0	0	0.061	0	0.9	0.624	0.961
SCN9A	SCN2A	4447360	4444560	9606.ENSP00000386306	9606.ENSP00000364586	0	0	0	0.98	0.063	0.809	0.8	0.858	0.961
DNMT1	AHCY	4442259	4433021	9606.ENSP00000352516	9606.ENSP00000217426	0.072	0	0	0	0.063	0	0.9	0.595	0.96
PCSK9	APOA1	4437942	4433668	9606.ENSP00000303208	9606.ENSP00000236850	0	0	0	0	0.11	0	0.9	0.586	0.96
SCN8A	SCN2B	4441631	4436324	9606.ENSP00000346534	9606.ENSP00000278947	0	0	0	0	0.108	0	0.9	0.593	0.96
GHR	IRS1	4451768	4438085	9606.ENSP00000483403	9606.ENSP00000304895	0	0	0	0	0.062	0.379	0.9	0.402	0.96
SCN3B	SCN8A	4446072	4441631	9606.ENSP00000376523	9606.ENSP00000346534	0	0	0	0	0.108	0	0.9	0.591	0.96
SCN3B	SCN1A	4446072	4437975	9606.ENSP00000376523	9606.ENSP00000303540	0	0	0	0	0.153	0	0.9	0.573	0.96
G6PD	GCK	4446162	4433282	9606.ENSP00000377192	9606.ENSP00000223366	0	0	0	0	0.064	0	0.8	0.8	0.959
HSPA8	EGFR	4449616	4436186	9606.ENSP00000432083	9606.ENSP00000275493	0	0	0	0	0	0.393	0.9	0.386	0.959
YWHAZ	TP53	4446480	4435880	9606.ENSP00000379287	9606.ENSP00000269305	0	0	0	0	0	0.379	0.9	0.401	0.959
G6PD	PKM	4446162	4439337	9606.ENSP00000377192	9606.ENSP00000320171	0.167	0	0	0	0.144	0	0.8	0.749	0.959
DNMT1	TP53	4442259	4435880	9606.ENSP00000352516	9606.ENSP00000269305	0	0	0	0	0.072	0.379	0	0.933	0.958
SCN9A	SCN2B	4447360	4436324	9606.ENSP00000386306	9606.ENSP00000278947	0	0	0	0	0.062	0	0.9	0.59	0.958
SCN9A	SCN4B	4447360	4439529	9606.ENSP00000386306	9606.ENSP00000322460	0	0	0	0	0	0	0.9	0.6	0.958
SCN4A	SCN4B	4447923	4439529	9606.ENSP00000396320	9606.ENSP00000322460	0	0	0	0	0.063	0	0.9	0.593	0.958
DDIT3	MAPK14	4450263	4433482	9606.ENSP00000448665	9606.ENSP00000229795	0	0	0	0	0	0.393	0.9	0.376	0.958
CTNNB1	TGFB1	4441426	4433189	9606.ENSP00000344456	9606.ENSP00000221930	0	0	0	0	0	0.084	0.9	0.587	0.958
ASNA1	SEC63	4450810	4443239	9606.ENSP00000466379	9606.ENSP00000357998	0	0	0	0	0.052	0.057	0.9	0.583	0.957
FURIN	TGFB1	4451788	4433189	9606.ENSP00000483552	9606.ENSP00000221930	0	0	0	0	0.099	0	0.9	0.565	0.957
IFNB1	IFIH1	4445352	4435285	9606.ENSP00000369581	9606.ENSP00000263642	0	0	0	0	0.076	0	0	0.955	0.957
SCN4B	SCN3A	4439529	4436534	9606.ENSP00000322460	9606.ENSP00000283254	0	0	0	0	0.077	0	0.9	0.573	0.957
NR1H3	APOA1	4451232	4433668	9606.ENSP00000477707	9606.ENSP00000236850	0	0	0	0	0.062	0	0.9	0.58	0.957
CREB1	PRKAR1A	4447522	4446068	9606.ENSP00000387699	9606.ENSP00000376475	0	0	0	0	0.062	0	0.9	0.569	0.956
KIF2C	DLGAP5	4443901	4434015	9606.ENSP00000361298	9606.ENSP00000247191	0	0	0	0	0.903	0.082	0	0.545	0.956
SCN4A	SCN2B	4447923	4436324	9606.ENSP00000396320	9606.ENSP00000278947	0	0	0	0	0.062	0	0.9	0.572	0.956
SCN10A	SCN3B	4447660	4446072	9606.ENSP00000390600	9606.ENSP00000376523	0	0	0	0	0	0	0.9	0.583	0.956
IRF3	LY96	4451012	4436604	9606.ENSP00000471896	9606.ENSP00000284818	0	0	0	0	0	0	0.9	0.581	0.956
YY1	MDM2	4435038	4434604	9606.ENSP00000262238	9606.ENSP00000258149	0	0	0	0	0	0.336	0.9	0.399	0.956
SYNCRIP	HNRNPA1	4443358	4441190	9606.ENSP00000358635	9606.ENSP00000341826	0	0	0	0.584	0.915	0.307	0	0.659	0.955
NR1H4	ABCB11	4450225	4435322	9606.ENSP00000447149	9606.ENSP00000263817	0	0	0	0	0.106	0.336	0	0.931	0.955
SCN4B	SCN11A	4439529	4438336	9606.ENSP00000322460	9606.ENSP00000307599	0	0	0	0	0	0	0.9	0.577	0.955
UBE2D1	TP53	4444286	4435880	9606.ENSP00000363019	9606.ENSP00000269305	0	0	0	0	0	0.302	0.9	0.41	0.955
G6PD	HK2	4446162	4436875	9606.ENSP00000377192	9606.ENSP00000290573	0	0	0	0	0.091	0	0.8	0.776	0.955
POLE	POLB	4439536	4435603	9606.ENSP00000322570	9606.ENSP00000265421	0	0	0	0	0.063	0.185	0.9	0.476	0.954
SCN4A	SCN3B	4447923	4446072	9606.ENSP00000396320	9606.ENSP00000376523	0	0	0	0	0	0	0.9	0.562	0.954
SERPINA1	TGFB1	4448813	4433189	9606.ENSP00000416066	9606.ENSP00000221930	0	0	0	0	0.076	0	0.9	0.542	0.954
TP53	YWHAE	4435880	4435415	9606.ENSP00000269305	9606.ENSP00000264335	0	0	0	0	0.077	0.379	0.9	0.296	0.954
SAA1	APOA1	4447178	4433668	9606.ENSP00000384906	9606.ENSP00000236850	0	0	0	0	0.062	0	0.9	0.543	0.953
DDX58	TLR3	4445284	4437339	9606.ENSP00000369213	9606.ENSP00000296795	0	0	0	0	0.114	0	0	0.949	0.953
AHSG	BPIFB2	4447823	4432708	9606.ENSP00000393887	9606.ENSP00000170150	0	0	0	0	0.552	0	0.9	0	0.953
HSPA8	HNRNPA1	4449616	4441190	9606.ENSP00000432083	9606.ENSP00000341826	0	0	0	0	0.348	0.133	0.9	0.279	0.953
ACSL3	FASN	4441998	4438061	9606.ENSP00000350012	9606.ENSP00000304592	0	0	0	0	0.085	0	0.9	0.52	0.952
ACSL1	FADS2	4449224	4436312	9606.ENSP00000422607	9606.ENSP00000278840	0	0	0	0	0.056	0	0.9	0.54	0.952
BAK1	BAX	4444397	4437004	9606.ENSP00000363591	9606.ENSP00000293288	0	0	0	0.654	0.088	0.379	0.9	0.674	0.952
SERPINA1	APOB	4448813	4433584	9606.ENSP00000416066	9606.ENSP00000233242	0	0	0	0	0.219	0	0.9	0.441	0.952
CASP3	TJP1	4438651	4436435	9606.ENSP00000311032	9606.ENSP00000281537	0	0	0	0	0	0	0.9	0.539	0.952
SCN10A	SCN2B	4447660	4436324	9606.ENSP00000390600	9606.ENSP00000278947	0	0	0	0	0	0	0.9	0.534	0.951
AFP	BPIFB2	4446452	4432708	9606.ENSP00000379138	9606.ENSP00000170150	0	0	0	0	0.53	0	0.9	0	0.951
SCN9A	SCN3B	4447360	4446072	9606.ENSP00000386306	9606.ENSP00000376523	0	0	0	0	0.061	0	0.9	0.525	0.951
AKT1	YWHAE	4450372	4435415	9606.ENSP00000451828	9606.ENSP00000264335	0	0	0	0	0.083	0.264	0.9	0.368	0.951
DDX58	UBE2D1	4445284	4444286	9606.ENSP00000369213	9606.ENSP00000363019	0	0	0	0	0	0.333	0.9	0.318	0.95
ADCY1	PRKAR2B	4437392	4435635	9606.ENSP00000297323	9606.ENSP00000265717	0.046	0	0	0	0.128	0.158	0.9	0.398	0.95
SLC2A1	TP53	4448824	4435880	9606.ENSP00000416293	9606.ENSP00000269305	0	0	0	0	0	0	0.8	0.763	0.95
CREB1	ATF4	4447522	4440736	9606.ENSP00000387699	9606.ENSP00000336790	0	0	0	0	0.049	0.299	0.8	0.666	0.949
RRM2	DLGAP5	4442396	4434015	9606.ENSP00000353770	9606.ENSP00000247191	0	0	0	0	0.913	0	0	0.441	0.949
G6PD	TALDO1	4446162	4439424	9606.ENSP00000377192	9606.ENSP00000321259	0.219	0	0	0	0.27	0.262	0	0.894	0.949
IGFBP1	BPIFB2	4436188	4432708	9606.ENSP00000275525	9606.ENSP00000170150	0	0	0	0	0.503	0	0.9	0	0.948
PPARG	TGFB1	4436745	4433189	9606.ENSP00000287820	9606.ENSP00000221930	0	0	0	0	0	0	0.9	0.51	0.948
CREB1	CREB3L3	4447522	4432655	9606.ENSP00000387699	9606.ENSP00000078445	0	0	0	0	0	0.564	0.8	0.455	0.948
SCN10A	SCN4B	4447660	4439529	9606.ENSP00000390600	9606.ENSP00000322460	0	0	0	0	0	0	0.9	0.501	0.947
CASP3	YWHAE	4438651	4435415	9606.ENSP00000311032	9606.ENSP00000264335	0	0	0	0	0.055	0.379	0.9	0.211	0.947
APOF	APOB	4446789	4433584	9606.ENSP00000381250	9606.ENSP00000233242	0	0	0	0	0.083	0	0.9	0.477	0.947
USF1	MAPK14	4443013	4433482	9606.ENSP00000357000	9606.ENSP00000229795	0	0	0	0	0.05	0.085	0.9	0.464	0.947
NDE1	YWHAE	4446534	4435415	9606.ENSP00000379643	9606.ENSP00000264335	0	0	0	0	0	0.192	0.9	0.406	0.947
CREB1	PRKAR2B	4447522	4435635	9606.ENSP00000387699	9606.ENSP00000265717	0	0	0	0	0.061	0	0.9	0.481	0.947
ACVR1	AMHR2	4435284	4434576	9606.ENSP00000263640	9606.ENSP00000257863	0	0	0	0.702	0.063	0.377	0.9	0.561	0.946
CREB1	HMOX1	4447522	4432912	9606.ENSP00000387699	9606.ENSP00000216117	0	0	0	0	0	0	0.9	0.482	0.946
SCN5A	SCN10A	4448544	4447660	9606.ENSP00000410257	9606.ENSP00000390600	0	0	0	0.965	0.061	0.809	0.72	0.826	0.946
PNP	NT5C2	4442485	4440960	9606.ENSP00000354532	9606.ENSP00000339479	0	0	0	0	0	0	0.9	0.475	0.945
CYP17A1	CYP7A1	4443418	4437780	9606.ENSP00000358903	9606.ENSP00000301645	0	0	0	0	0.078	0	0.9	0.46	0.945
ACSS1	ALDH2	4439093	4434937	9606.ENSP00000316924	9606.ENSP00000261733	0.043	0	0	0	0.148	0.085	0.9	0.383	0.945
ACSL4	FASN	4440986	4438061	9606.ENSP00000339787	9606.ENSP00000304592	0	0	0	0	0.062	0	0.9	0.454	0.944
ABCD4	ABCG8	4441920	4436013	9606.ENSP00000349396	9606.ENSP00000272286	0	0	0	0	0.062	0	0.9	0.455	0.944
CASP3	TP53	4438651	4435880	9606.ENSP00000311032	9606.ENSP00000269305	0	0	0	0	0.061	0	0	0.942	0.944
SCN3B	SCN11A	4446072	4438336	9606.ENSP00000376523	9606.ENSP00000307599	0	0	0	0	0	0	0.9	0.461	0.943
DDX58	CASP8	4445284	4442125	9606.ENSP00000369213	9606.ENSP00000351273	0	0	0	0	0.063	0	0.9	0.45	0.943
NCL	ARFGEF1	4439187	4435034	9606.ENSP00000318195	9606.ENSP00000262215	0	0	0	0	0.061	0.379	0	0.91	0.943
IGF2R	EGFR	4441925	4436186	9606.ENSP00000349437	9606.ENSP00000275493	0	0	0	0	0.062	0	0.9	0.441	0.942
ALDH2	ACSS2	4434937	4434303	9606.ENSP00000261733	9606.ENSP00000253382	0.043	0	0	0	0.148	0.085	0.9	0.334	0.941
G6PD	TP53	4446162	4435880	9606.ENSP00000377192	9606.ENSP00000269305	0	0	0	0	0.061	0	0.8	0.712	0.941
CASP8	IFIH1	4442125	4435285	9606.ENSP00000351273	9606.ENSP00000263642	0	0	0	0	0.104	0	0.9	0.4	0.941
FBP1	HK2	4448472	4436875	9606.ENSP00000408025	9606.ENSP00000290573	0	0	0	0	0.049	0	0.9	0.438	0.941
AKT1	BCL2	4450372	4446777	9606.ENSP00000451828	9606.ENSP00000381185	0	0	0	0	0.061	0	0.9	0.426	0.941
ABCD4	ABCG5	4441920	4434794	9606.ENSP00000349396	9606.ENSP00000260645	0	0	0	0	0.062	0	0.9	0.415	0.94
SCN11A	SCN2B	4438336	4436324	9606.ENSP00000307599	9606.ENSP00000278947	0	0	0	0	0	0	0.9	0.428	0.94
IDH1	ALDOA	4447650	4446386	9606.ENSP00000390265	9606.ENSP00000378669	0	0	0	0	0.064	0	0.9	0.407	0.939
CYP17A1	SULT2B1	4443418	4432786	9606.ENSP00000358903	9606.ENSP00000201586	0	0	0	0	0	0	0.9	0.419	0.939
AFP	LGALS1	4446452	4432889	9606.ENSP00000379138	9606.ENSP00000215909	0	0	0	0	0	0	0.9	0.424	0.939
MTR	ATIC	4442697	4433672	9606.ENSP00000355536	9606.ENSP00000236959	0	0	0	0	0.062	0	0.9	0.409	0.939
PRKAR1A	ADCY1	4446068	4437392	9606.ENSP00000376475	9606.ENSP00000297323	0.046	0	0	0	0.107	0.158	0.9	0.28	0.939
PARP1	HES1	4442743	4433557	9606.ENSP00000355759	9606.ENSP00000232424	0	0	0	0	0	0.408	0.9	0.047	0.938
HSPA8	ELAVL1	4449616	4447216	9606.ENSP00000432083	9606.ENSP00000385269	0	0	0	0	0.305	0	0.9	0.188	0.938
ABL2	ABL1	4449407	4443923	9606.ENSP00000427562	9606.ENSP00000361423	0	0	0	0.937	0	0.379	0.9	0.723	0.938
UBE2D1	YY1	4444286	4435038	9606.ENSP00000363019	9606.ENSP00000262238	0	0	0	0	0	0.085	0.9	0.374	0.937
SAA1	APOB	4447178	4433584	9606.ENSP00000384906	9606.ENSP00000233242	0	0	0	0	0.062	0	0.9	0.389	0.937
HSPA8	TXNDC5	4449616	4445270	9606.ENSP00000432083	9606.ENSP00000369081	0	0	0	0	0.165	0.128	0.9	0.248	0.937
SRSF11	HNRNPA1	4443640	4441190	9606.ENSP00000359988	9606.ENSP00000341826	0	0	0	0	0.131	0	0.9	0.324	0.936
TKT	G6PD	4447693	4446162	9606.ENSP00000391481	9606.ENSP00000377192	0.135	0	0	0	0.193	0.261	0	0.89	0.936
MTR	ALDH1L1	4442697	4436080	9606.ENSP00000355536	9606.ENSP00000273450	0	0	0	0	0.06	0.081	0.9	0.356	0.936
CLDN1	CD81	4437159	4435286	9606.ENSP00000295522	9606.ENSP00000263645	0	0	0	0	0	0	0	0.935	0.935
IQSEC1	EGFR	4451467	4436186	9606.ENSP00000480301	9606.ENSP00000275493	0	0	0	0	0	0.08	0.9	0.354	0.935
APOB	BPIFB2	4433584	4432708	9606.ENSP00000233242	9606.ENSP00000170150	0	0	0	0	0.359	0	0.9	0.075	0.935
DDC	TAT	4448281	4441813	9606.ENSP00000403644	9606.ENSP00000348234	0.042	0	0	0	0.062	0	0.9	0.363	0.935
KIF2C	RRM2	4443901	4442396	9606.ENSP00000361298	9606.ENSP00000353770	0	0	0	0	0.915	0	0	0.256	0.934
YWHAZ	AKT1S1	4446480	4445954	9606.ENSP00000379287	9606.ENSP00000375711	0	0	0	0	0	0.358	0.9	0.059	0.934
UBE2D1	IFIH1	4444286	4435285	9606.ENSP00000363019	9606.ENSP00000263642	0	0	0	0	0	0.07	0.9	0.352	0.934
SERPINA1	SERPING1	4448813	4436285	9606.ENSP00000416066	9606.ENSP00000278407	0	0	0.447	0.674	0.089	0	0.9	0.633	0.934
CREB1	ARNT	4447522	4442141	9606.ENSP00000387699	9606.ENSP00000351407	0	0	0	0	0.084	0.098	0.9	0.296	0.934
USF1	FASN	4443013	4438061	9606.ENSP00000357000	9606.ENSP00000304592	0	0	0	0	0	0.358	0	0.902	0.934
ACSL3	FADS2	4441998	4436312	9606.ENSP00000350012	9606.ENSP00000278840	0	0	0	0	0.062	0	0.9	0.351	0.933
APOA1	PROC	4433668	4433614	9606.ENSP00000236850	9606.ENSP00000234071	0	0	0	0	0.298	0	0.9	0.134	0.933
CXCR4	ADORA3	4447439	4443373	9606.ENSP00000386884	9606.ENSP00000358730	0	0	0	0	0.064	0	0.9	0.348	0.933
ALDH3A1	ACSS2	4448623	4434303	9606.ENSP00000411821	9606.ENSP00000253382	0.043	0	0	0	0.131	0.08	0.9	0.266	0.933
CTNNB1	MAPK14	4441426	4433482	9606.ENSP00000344456	9606.ENSP00000229795	0	0	0	0	0.064	0.063	0.9	0.335	0.933
UBE2D1	TLR3	4444286	4437339	9606.ENSP00000363019	9606.ENSP00000296795	0	0	0	0	0	0.185	0.9	0.234	0.932
TALDO1	PKM	4439424	4439337	9606.ENSP00000321259	9606.ENSP00000320171	0.216	0	0	0	0.083	0	0.8	0.587	0.932
KIF2C	FOXM1	4443901	4441245	9606.ENSP00000361298	9606.ENSP00000342307	0	0	0	0	0.895	0.05	0	0.372	0.932
DNM1L	CASP8	4450276	4442125	9606.ENSP00000449089	9606.ENSP00000351273	0	0	0	0	0	0.092	0.9	0.317	0.932
HSPA8	APOB	4449616	4433584	9606.ENSP00000432083	9606.ENSP00000233242	0	0	0	0	0	0.305	0.9	0.112	0.932
APOA1	BPIFB2	4433668	4432708	9606.ENSP00000236850	9606.ENSP00000170150	0	0	0	0	0.334	0	0.9	0.058	0.931
SGK1	MDM2	4442972	4434604	9606.ENSP00000356832	9606.ENSP00000258149	0	0	0	0	0.049	0.133	0.9	0.27	0.931
AKT1	MAPK14	4450372	4433482	9606.ENSP00000451828	9606.ENSP00000229795	0	0	0.303	0.623	0.082	0.715	0.6	0.858	0.931
CXCR4	PIK3CA	4447439	4435346	9606.ENSP00000386884	9606.ENSP00000263967	0	0	0	0	0	0.179	0.9	0.232	0.931
AHSG	SERPING1	4447823	4436285	9606.ENSP00000393887	9606.ENSP00000278407	0	0	0	0	0.063	0	0.9	0.329	0.931
SERPINA1	PROC	4448813	4433614	9606.ENSP00000416066	9606.ENSP00000234071	0	0	0	0	0.205	0.129	0.9	0.133	0.931
ALDH3A1	ACSS1	4448623	4439093	9606.ENSP00000411821	9606.ENSP00000316924	0.043	0	0	0	0.131	0.08	0.9	0.246	0.931
TGFBR2	AXIN1	4442197	4435059	9606.ENSP00000351905	9606.ENSP00000262320	0	0	0	0	0	0.177	0.9	0.225	0.93
YWHAZ	PIK3CA	4446480	4435346	9606.ENSP00000379287	9606.ENSP00000263967	0	0	0	0	0	0.17	0.9	0.231	0.93
HDAC9	HINT1	4448493	4438030	9606.ENSP00000408617	9606.ENSP00000304229	0.044	0	0	0	0.062	0.313	0.9	0	0.93
AKT1	UBE2D1	4450372	4444286	9606.ENSP00000451828	9606.ENSP00000363019	0	0	0	0	0.062	0.183	0.9	0.185	0.929
YWHAZ	MAPK14	4446480	4433482	9606.ENSP00000379287	9606.ENSP00000229795	0	0	0	0	0.061	0.08	0.9	0.279	0.929
EGFR	SHC2	4436186	4435450	9606.ENSP00000275493	9606.ENSP00000264554	0	0	0	0	0.076	0.471	0.8	0.365	0.929
PROC	APOB	4433614	4433584	9606.ENSP00000234071	9606.ENSP00000233242	0	0	0	0	0.299	0.05	0.9	0.056	0.928
ANGPT2	KDR	4438957	4435337	9606.ENSP00000314897	9606.ENSP00000263923	0	0	0	0	0.061	0.051	0.6	0.821	0.928
CYP7A1	SULT2B1	4437780	4432786	9606.ENSP00000301645	9606.ENSP00000201586	0	0	0	0	0.056	0	0.9	0.301	0.928
CTNNB1	PPARD	4441426	4438644	9606.ENSP00000344456	9606.ENSP00000310928	0	0	0	0	0	0.051	0.9	0.307	0.928
RRM2	PKM	4442396	4439337	9606.ENSP00000353770	9606.ENSP00000320171	0	0	0	0	0.084	0	0.9	0.28	0.928
PTGS2	CYP4F2	4442894	4433177	9606.ENSP00000356438	9606.ENSP00000221700	0	0	0	0	0.05	0	0.9	0.305	0.928
CREB3L1	CREB3L3	4451628	4432655	9606.ENSP00000481956	9606.ENSP00000078445	0	0	0	0.668	0	0.538	0.8	0.776	0.928
CASP3	APC	4438651	4434547	9606.ENSP00000311032	9606.ENSP00000257430	0	0	0	0	0	0	0.9	0.31	0.928
PRKAA1	TP53	4441594	4435880	9606.ENSP00000346148	9606.ENSP00000269305	0	0	0	0	0	0	0.9	0.313	0.928
SERPING1	ORM1	4436285	4434700	9606.ENSP00000278407	9606.ENSP00000259396	0	0	0	0	0.063	0	0.9	0.293	0.928
YWHAE	MARK4	4435415	4435157	9606.ENSP00000264335	9606.ENSP00000262891	0	0	0	0	0.061	0.26	0.9	0.08	0.927
AFP	PCSK9	4446452	4437942	9606.ENSP00000379138	9606.ENSP00000303208	0	0	0	0	0.159	0	0.9	0.193	0.926
ADORA3	ADCY1	4443373	4437392	9606.ENSP00000358730	9606.ENSP00000297323	0	0	0	0	0.063	0.06	0.9	0.266	0.926
AFP	PROC	4446452	4433614	9606.ENSP00000379138	9606.ENSP00000234071	0	0	0	0	0.217	0	0.9	0.125	0.925
AKT1	LAMTOR5	4450372	4434502	9606.ENSP00000451828	9606.ENSP00000256644	0	0	0	0	0	0	0.9	0.286	0.925
TP53	PRKAB2	4435880	4434342	9606.ENSP00000269305	9606.ENSP00000254101	0	0	0	0	0	0.216	0.9	0.123	0.925
IGFBP1	PROC	4436188	4433614	9606.ENSP00000275525	9606.ENSP00000234071	0	0	0	0	0.287	0	0.9	0	0.925
CREB3L1	ATF4	4451628	4440736	9606.ENSP00000481956	9606.ENSP00000336790	0	0	0	0	0	0	0.8	0.644	0.925
MCRS1	YY1	4441953	4435038	9606.ENSP00000349640	9606.ENSP00000262238	0	0	0	0	0.055	0.163	0.9	0.157	0.924
CTNNB1	YWHAE	4441426	4435415	9606.ENSP00000344456	9606.ENSP00000264335	0	0	0	0	0.089	0.088	0.9	0.195	0.924
SERPINA1	IGFBP1	4448813	4436188	9606.ENSP00000416066	9606.ENSP00000275525	0	0	0	0	0.139	0	0.9	0.194	0.924
FURIN	PROC	4451788	4433614	9606.ENSP00000483552	9606.ENSP00000234071	0	0	0	0	0.061	0	0.9	0.256	0.924
ABL1	MAPK14	4443923	4433482	9606.ENSP00000361423	9606.ENSP00000229795	0	0	0	0.623	0.061	0.146	0.9	0.384	0.924
EPHB4	PIK3CA	4442085	4435346	9606.ENSP00000350896	9606.ENSP00000263967	0	0	0	0	0.058	0.124	0.9	0.195	0.924
EGFR	APOB	4436186	4433584	9606.ENSP00000275493	9606.ENSP00000233242	0	0	0	0	0.062	0.105	0.9	0.195	0.923
GHR	PRLR	4451768	4451730	9606.ENSP00000483403	9606.ENSP00000482954	0	0	0	0.637	0	0	0.9	0.635	0.922
ANGPT2	MAPK14	4438957	4433482	9606.ENSP00000314897	9606.ENSP00000229795	0	0	0	0	0	0	0.9	0.254	0.922
IFI44	IFIH1	4443609	4435285	9606.ENSP00000359783	9606.ENSP00000263642	0	0	0	0	0.811	0	0	0.6	0.921
PCSK9	IGFBP1	4437942	4436188	9606.ENSP00000303208	9606.ENSP00000275525	0	0	0	0	0.174	0	0.9	0.123	0.921
KDR	MAPK14	4435337	4433482	9606.ENSP00000263923	9606.ENSP00000229795	0	0	0	0.579	0	0.084	0.9	0.442	0.921
CREB1	BCL2	4447522	4446777	9606.ENSP00000387699	9606.ENSP00000381185	0	0	0	0	0	0	0.9	0.25	0.921
CASP8	MADD	4442125	4438645	9606.ENSP00000351273	9606.ENSP00000310933	0	0	0	0	0	0	0.9	0.251	0.921
NCOA6	ABCA1	4444453	4444444	9606.ENSP00000363929	9606.ENSP00000363868	0	0	0	0	0	0	0.9	0.236	0.92
EPHB2	PIK3CA	4444426	4435346	9606.ENSP00000363763	9606.ENSP00000263967	0	0	0	0	0.058	0.124	0.9	0.146	0.92
AHSG	ALDOA	4447823	4446386	9606.ENSP00000393887	9606.ENSP00000378669	0	0	0	0	0.079	0	0.9	0.21	0.92
PLCB1	MAPK14	4440851	4433482	9606.ENSP00000338185	9606.ENSP00000229795	0	0	0	0	0	0.126	0.9	0.165	0.92
ATF4	IGFBP1	4440736	4436188	9606.ENSP00000336790	9606.ENSP00000275525	0	0	0	0	0	0	0.9	0.24	0.92
AKT1S1	LAMTOR5	4445954	4434502	9606.ENSP00000375711	9606.ENSP00000256644	0	0	0	0	0	0	0.9	0.237	0.92
IFNB1	DDX58	4445352	4445284	9606.ENSP00000369581	9606.ENSP00000369213	0	0	0	0	0.061	0	0	0.918	0.919
PIK3CA	EFNB2	4435346	4433928	9606.ENSP00000263967	9606.ENSP00000245323	0	0	0	0	0.061	0.159	0.9	0.095	0.919
APOA1	LGALS1	4433668	4432889	9606.ENSP00000236850	9606.ENSP00000215909	0	0	0	0	0	0	0.9	0.231	0.919
IGFBP1	LGALS1	4436188	4432889	9606.ENSP00000275525	9606.ENSP00000215909	0	0	0	0	0.072	0	0.9	0.204	0.919
MTR	TAT	4442697	4441813	9606.ENSP00000355536	9606.ENSP00000348234	0	0	0	0	0.062	0	0.9	0.214	0.919
NDE1	KIF2C	4446534	4443901	9606.ENSP00000379643	9606.ENSP00000361298	0	0	0	0	0.062	0.08	0.9	0.176	0.919
CREB1	PIK3CA	4447522	4435346	9606.ENSP00000387699	9606.ENSP00000263967	0	0	0	0	0.085	0	0.9	0.187	0.919
AXIN1	TGFB1	4435059	4433189	9606.ENSP00000262320	9606.ENSP00000221930	0	0	0	0	0.076	0.126	0.9	0.115	0.919
PRKAR2B	YWHAE	4435635	4435415	9606.ENSP00000265717	9606.ENSP00000264335	0	0	0	0	0.061	0.076	0.9	0.167	0.918
ACSL4	FADS2	4440986	4436312	9606.ENSP00000339787	9606.ENSP00000278840	0	0	0	0	0.063	0	0.9	0.201	0.918
TP53	PRKAB1	4435880	4433461	9606.ENSP00000269305	9606.ENSP00000229328	0	0	0	0	0	0	0.9	0.206	0.917
HSPA8	IGF2R	4449616	4441925	9606.ENSP00000432083	9606.ENSP00000349437	0	0	0	0	0	0	0.9	0.212	0.917
ELAVL1	SYNCRIP	4447216	4443358	9606.ENSP00000385269	9606.ENSP00000358635	0	0	0	0.6	0.902	0	0	0.427	0.917
SERPINA1	ALDOA	4448813	4446386	9606.ENSP00000416066	9606.ENSP00000378669	0	0	0	0	0.064	0	0.9	0.189	0.917
PRLR	IRS1	4451730	4438085	9606.ENSP00000482954	9606.ENSP00000304895	0	0	0	0	0	0	0.9	0.205	0.917
TALDO1	GCK	4439424	4433282	9606.ENSP00000321259	9606.ENSP00000223366	0	0	0	0	0.062	0	0.8	0.591	0.916
IGF2R	APOB	4441925	4433584	9606.ENSP00000349437	9606.ENSP00000233242	0	0	0	0	0	0	0.9	0.185	0.915
LAMTOR5	RPS6KB1	4434502	4433324	9606.ENSP00000256644	9606.ENSP00000225577	0	0	0	0	0.061	0	0.9	0.168	0.915
PTGS2	TP53	4442894	4435880	9606.ENSP00000356438	9606.ENSP00000269305	0	0	0	0	0	0.379	0	0.869	0.915
UBE2D1	EGFR	4444286	4436186	9606.ENSP00000363019	9606.ENSP00000275493	0	0	0	0	0	0	0.9	0.188	0.915
RPS6KB1	TGFB1	4433324	4433189	9606.ENSP00000225577	9606.ENSP00000221930	0	0	0	0	0	0	0.9	0.186	0.915
ANGPT2	PIK3CA	4438957	4435346	9606.ENSP00000314897	9606.ENSP00000263967	0	0	0	0	0	0	0.9	0.185	0.915
PKM	RRM2B	4439337	4434194	9606.ENSP00000320171	9606.ENSP00000251810	0	0	0	0	0.061	0	0.9	0.16	0.914
PCSK9	PROC	4437942	4433614	9606.ENSP00000303208	9606.ENSP00000234071	0	0	0	0	0.156	0	0.9	0.07	0.914
AHSG	PCSK9	4447823	4437942	9606.ENSP00000393887	9606.ENSP00000303208	0	0	0	0	0.157	0	0.9	0.065	0.914
PTGS1	CYP4F2	4442503	4433177	9606.ENSP00000354612	9606.ENSP00000221700	0	0	0	0	0.05	0	0.9	0.164	0.913
TKT	GCK	4447693	4433282	9606.ENSP00000391481	9606.ENSP00000223366	0	0	0	0	0.08	0	0.8	0.566	0.913
PRMT1	FBL	4448400	4433181	9606.ENSP00000406162	9606.ENSP00000221801	0	0	0	0	0.554	0.661	0	0.474	0.913
NCOA6	CYP7A1	4444453	4437780	9606.ENSP00000363929	9606.ENSP00000301645	0	0	0	0	0	0	0.9	0.17	0.913
TGFBR2	RPS6KB1	4442197	4433324	9606.ENSP00000351905	9606.ENSP00000225577	0	0	0	0.556	0.049	0.129	0.9	0.097	0.912
SERPINA1	PCSK9	4448813	4437942	9606.ENSP00000416066	9606.ENSP00000303208	0	0	0	0	0.064	0	0.9	0.139	0.912
APOB	MAPK14	4433584	4433482	9606.ENSP00000233242	9606.ENSP00000229795	0	0	0	0	0	0	0.9	0.158	0.912
CASP8	LY96	4442125	4436604	9606.ENSP00000351273	9606.ENSP00000284818	0	0	0	0	0.062	0	0.9	0.145	0.912
PTGS2	CYP4A11	4442894	4438655	9606.ENSP00000356438	9606.ENSP00000311095	0	0	0	0	0.05	0	0.9	0.149	0.912
ALDOA	G6PD	4446386	4446162	9606.ENSP00000378669	9606.ENSP00000377192	0	0	0	0	0.119	0	0.8	0.545	0.912
ACTG1	CASP3	4450595	4438651	9606.ENSP00000458162	9606.ENSP00000311032	0	0	0	0	0.052	0.108	0.8	0.543	0.912
AHSG	TGFB1	4447823	4433189	9606.ENSP00000393887	9606.ENSP00000221930	0	0	0	0	0	0	0.9	0.154	0.911
ELAVL1	SRSF11	4447216	4443640	9606.ENSP00000385269	9606.ENSP00000359988	0	0	0	0	0.112	0	0.9	0.085	0.911
ACSS1	ACSS2	4439093	4434303	9606.ENSP00000316924	9606.ENSP00000253382	0	0	0.449	0.927	0.061	0	0.9	0.805	0.91
CYP4A11	CYP4F2	4438655	4433177	9606.ENSP00000311095	9606.ENSP00000221700	0	0	0.448	0.913	0	0	0.9	0.813	0.91
PARP1	POLE	4442743	4439536	9606.ENSP00000355759	9606.ENSP00000322570	0	0	0	0	0.065	0	0.9	0.118	0.91
SERPING1	TGFB1	4436285	4433189	9606.ENSP00000278407	9606.ENSP00000221930	0	0	0	0	0	0	0.9	0.138	0.91
PROC	BPIFB2	4433614	4432708	9606.ENSP00000234071	9606.ENSP00000170150	0	0	0	0	0.142	0	0.9	0	0.91
EPHB4	EPHA1	4442085	4436197	9606.ENSP00000350896	9606.ENSP00000275815	0	0	0	0.895	0.062	0	0.9	0.815	0.91
NCOA6	SULT2A1	4444453	4433198	9606.ENSP00000363929	9606.ENSP00000222002	0	0	0	0	0	0	0.9	0.135	0.909
AKT1S1	YWHAE	4445954	4435415	9606.ENSP00000375711	9606.ENSP00000264335	0	0	0	0	0	0.085	0.9	0.088	0.909
ADRBK1	NTS	4438765	4434454	9606.ENSP00000312262	9606.ENSP00000256010	0	0	0	0	0	0	0.9	0.135	0.909
SERPINA1	BPIFB2	4448813	4432708	9606.ENSP00000416066	9606.ENSP00000170150	0	0	0	0	0.13	0	0.9	0.043	0.909
IRF3	CTNNB1	4451012	4441426	9606.ENSP00000471896	9606.ENSP00000344456	0	0	0	0	0.048	0	0.9	0.126	0.909
UBE2D1	EGLN1	4444286	4442711	9606.ENSP00000363019	9606.ENSP00000355601	0	0	0	0	0	0	0.9	0.129	0.909
EPHB2	EPHA1	4444426	4436197	9606.ENSP00000363763	9606.ENSP00000275815	0	0	0	0.905	0	0	0.9	0.87	0.908
PTGS1	CYP4A11	4442503	4438655	9606.ENSP00000354612	9606.ENSP00000311095	0	0	0	0	0.05	0	0.9	0.117	0.908
PPP3CA	SOD1	4446333	4435927	9606.ENSP00000378323	9606.ENSP00000270142	0	0	0	0	0	0.379	0.8	0.319	0.908
METTL7A	ALDOA	4450267	4446386	9606.ENSP00000448785	9606.ENSP00000378669	0	0	0	0	0.062	0	0.9	0.102	0.908
NDE1	MARK4	4446534	4435157	9606.ENSP00000379643	9606.ENSP00000262891	0	0	0	0	0	0	0.9	0.124	0.908
CTCF	RPS6KB1	4435355	4433324	9606.ENSP00000264010	9606.ENSP00000225577	0	0	0	0	0.073	0.081	0.9	0	0.907
NTS	FFAR1	4434454	4433988	9606.ENSP00000256010	9606.ENSP00000246553	0	0	0	0	0	0	0.9	0.111	0.907
ADRBK1	FFAR1	4438765	4433988	9606.ENSP00000312262	9606.ENSP00000246553	0	0	0	0	0	0	0.9	0.112	0.907
AHSG	LGALS1	4447823	4432889	9606.ENSP00000393887	9606.ENSP00000215909	0	0	0	0	0	0	0.9	0.113	0.907
LPAR4	FFAR1	4448478	4433988	9606.ENSP00000408205	9606.ENSP00000246553	0	0	0	0.623	0	0	0.9	0.222	0.907
CXCR4	ADCY1	4447439	4437392	9606.ENSP00000386884	9606.ENSP00000297323	0	0	0	0	0.063	0.06	0.9	0.072	0.907
TP53	PIK3CA	4435880	4435346	9606.ENSP00000269305	9606.ENSP00000263967	0	0	0	0	0	0.06	0	0.904	0.907
ACSL1	NCOA6	4449224	4444453	9606.ENSP00000422607	9606.ENSP00000363929	0	0	0	0	0	0	0.9	0.111	0.907
ALDOA	ORM1	4446386	4434700	9606.ENSP00000378669	9606.ENSP00000259396	0	0	0	0	0.065	0	0.9	0.093	0.907
TLR3	IFIH1	4437339	4435285	9606.ENSP00000296795	9606.ENSP00000263642	0	0	0	0	0.161	0	0	0.893	0.906
BCL2	PRKAR2B	4446777	4435635	9606.ENSP00000381185	9606.ENSP00000265717	0	0	0	0	0.049	0	0.9	0.095	0.906
BCL2	PRKAR1A	4446777	4446068	9606.ENSP00000381185	9606.ENSP00000376475	0	0	0	0	0.049	0	0.9	0.091	0.906
PRKAR2B	MARK4	4435635	4435157	9606.ENSP00000265717	9606.ENSP00000262891	0	0	0	0	0.062	0	0.9	0.086	0.906
FRK	TXNDC5	4451155	4445270	9606.ENSP00000476145	9606.ENSP00000369081	0	0.007	0	0	0	0.085	0.9	0.05	0.905
CXCR4	SAA1	4447439	4447178	9606.ENSP00000386884	9606.ENSP00000384906	0	0	0	0	0	0	0.9	0.097	0.905
NT5C2	ATIC	4440960	4433672	9606.ENSP00000339479	9606.ENSP00000236959	0	0	0	0	0.062	0	0.9	0.073	0.905
CREB1	TP53	4447522	4435880	9606.ENSP00000387699	9606.ENSP00000269305	0	0	0	0	0	0.513	0	0.813	0.905
RSF1	NPM1	4438702	4437352	9606.ENSP00000311513	9606.ENSP00000296930	0	0	0	0	0	0	0.9	0.096	0.905
CHD8	MCRS1	4446968	4441953	9606.ENSP00000382863	9606.ENSP00000349640	0	0	0	0	0.064	0	0.9	0.069	0.905
SMPD1	PIK3CA	4441039	4435346	9606.ENSP00000340409	9606.ENSP00000263967	0	0	0	0	0	0	0.9	0.094	0.905
RRM2	AK8	4442396	4437499	9606.ENSP00000353770	9606.ENSP00000298545	0	0	0	0	0.063	0	0.9	0.068	0.905
ALDOA	TGFB1	4446386	4433189	9606.ENSP00000378669	9606.ENSP00000221930	0	0	0	0	0	0	0.9	0.093	0.905
AK8	RRM2B	4437499	4434194	9606.ENSP00000298545	9606.ENSP00000251810	0	0	0	0	0.063	0	0.9	0.068	0.905
TALDO1	HK2	4439424	4436875	9606.ENSP00000321259	9606.ENSP00000290573	0	0	0	0	0.062	0	0.8	0.536	0.905
NCOA6	YY1	4444453	4435038	9606.ENSP00000363929	9606.ENSP00000262238	0	0	0	0	0	0	0.9	0.08	0.904
HAMP	CREB3L3	4451011	4432655	9606.ENSP00000471894	9606.ENSP00000078445	0	0	0	0	0.064	0	0	0.902	0.904
IDH1	UBE2D1	4447650	4444286	9606.ENSP00000390265	9606.ENSP00000363019	0	0	0	0	0.055	0	0.9	0.067	0.904
CTSB	CTSL	4441541	4441511	9606.ENSP00000345672	9606.ENSP00000345344	0	0	0.27	0.652	0.243	0.05	0.8	0.951	0.904
NCOA6	CTCF	4444453	4435355	9606.ENSP00000363929	9606.ENSP00000264010	0	0	0	0	0.077	0	0.9	0	0.903
ENPP1	PKM	4442442	4439337	9606.ENSP00000354238	9606.ENSP00000320171	0.044	0	0	0	0.061	0	0.9	0.056	0.903
PLCB1	NTS	4440851	4434454	9606.ENSP00000338185	9606.ENSP00000256010	0	0	0	0	0.059	0	0.9	0.058	0.903
NR1H3	NR1H2	4451232	4434320	9606.ENSP00000477707	9606.ENSP00000253727	0	0	0	0.96	0	0	0.9	0.855	0.903
FRK	ORM1	4451155	4434700	9606.ENSP00000476145	9606.ENSP00000259396	0	0	0	0	0.063	0	0.9	0.049	0.903
SAA1	NTS	4447178	4434454	9606.ENSP00000384906	9606.ENSP00000256010	0	0	0	0	0	0	0.9	0.074	0.903
GHR	PIK3CA	4451768	4435346	9606.ENSP00000483403	9606.ENSP00000263967	0	0	0	0	0	0	0.9	0.063	0.902
SMPD1	MADD	4441039	4438645	9606.ENSP00000340409	9606.ENSP00000310933	0	0	0	0	0.063	0	0.9	0	0.902
SERPINA1	LGALS1	4448813	4432889	9606.ENSP00000416066	9606.ENSP00000215909	0	0	0	0	0	0	0.9	0.067	0.902
EPHB2	EPHB4	4444426	4442085	9606.ENSP00000363763	9606.ENSP00000350896	0	0	0	0.956	0	0	0.9	0.608	0.902
COPG2	KIF2C	4448227	4443901	9606.ENSP00000402346	9606.ENSP00000361298	0	0	0	0	0.062	0	0.9	0	0.902
COASY	ENPP1	4450753	4442442	9606.ENSP00000464814	9606.ENSP00000354238	0	0	0	0	0.064	0	0.9	0.042	0.902
SAA1	ADRBK1	4447178	4438765	9606.ENSP00000384906	9606.ENSP00000312262	0	0	0	0	0	0	0.9	0.064	0.902
CASP3	MDM2	4438651	4434604	9606.ENSP00000311032	9606.ENSP00000258149	0	0	0	0	0.062	0.692	0	0.688	0.902
PCSK9	BPIFB2	4437942	4432708	9606.ENSP00000303208	9606.ENSP00000170150	0	0	0	0	0.065	0	0.9	0	0.902
HSPA8	SRSF11	4449616	4443640	9606.ENSP00000432083	9606.ENSP00000359988	0	0	0	0	0.061	0	0.9	0.045	0.902
COPZ2	KIF2C	4451516	4443901	9606.ENSP00000480707	9606.ENSP00000361298	0	0	0	0	0.061	0	0.9	0	0.902
CXCR4	PSAP	4447439	4446348	9606.ENSP00000386884	9606.ENSP00000378394	0	0	0	0	0	0	0.9	0.061	0.902
KIF2C	COPA	4443901	4443021	9606.ENSP00000361298	9606.ENSP00000357048	0	0	0	0	0.061	0	0.9	0	0.902
TXNDC5	IGF2R	4445270	4441925	9606.ENSP00000369081	9606.ENSP00000349437	0	0	0	0	0.062	0	0.9	0.042	0.902
PSAP	ADORA3	4446348	4443373	9606.ENSP00000378394	9606.ENSP00000358730	0	0	0	0	0.065	0	0.9	0	0.902
APOB	LGALS1	4433584	4432889	9606.ENSP00000233242	9606.ENSP00000215909	0	0	0	0	0	0	0.9	0.061	0.902
METTL7A	ORM1	4450267	4434700	9606.ENSP00000448785	9606.ENSP00000259396	0	0	0	0	0.061	0	0.9	0	0.902
PSAP	HEBP1	4446348	4432597	9606.ENSP00000378394	9606.ENSP00000014930	0	0	0	0	0.061	0	0.9	0	0.902
ALDOA	SERPING1	4446386	4436285	9606.ENSP00000378669	9606.ENSP00000278407	0	0	0	0	0.049	0	0.9	0.058	0.902
SMPD1	GBA	4441039	4438937	9606.ENSP00000340409	9606.ENSP00000314508	0	0	0	0	0.114	0	0.65	0.708	0.901
ORM1	TGFB1	4434700	4433189	9606.ENSP00000259396	9606.ENSP00000221930	0	0	0	0	0	0	0.9	0.054	0.901
LPAR4	PLCB1	4448478	4440851	9606.ENSP00000408205	9606.ENSP00000338185	0	0	0	0	0	0	0.9	0.05	0.9
SAA1	HEBP1	4447178	4432597	9606.ENSP00000384906	9606.ENSP00000014930	0	0	0	0	0	0	0.9	0	0.9
CTNNB1	PROC	4441426	4433614	9606.ENSP00000344456	9606.ENSP00000234071	0	0	0	0	0	0	0.9	0	0.9
PLCB1	FFAR1	4440851	4433988	9606.ENSP00000338185	9606.ENSP00000246553	0	0	0	0	0	0	0.9	0	0.9
NCOA6	FADS1	4444453	4439505	9606.ENSP00000363929	9606.ENSP00000322229	0	0	0	0	0	0	0.9	0	0.9
SAA1	PIK3CA	4447178	4435346	9606.ENSP00000384906	9606.ENSP00000263967	0	0	0	0	0	0	0.9	0	0.9
PROC	LGALS1	4433614	4432889	9606.ENSP00000234071	9606.ENSP00000215909	0	0	0	0	0	0	0.9	0	0.9
PIK3CA	FFAR1	4435346	4433988	9606.ENSP00000263967	9606.ENSP00000246553	0	0	0	0	0	0	0.9	0	0.9
LAMTOR5	PRKAB1	4434502	4433461	9606.ENSP00000256644	9606.ENSP00000229328	0	0	0	0	0.048	0	0.9	0	0.9
ADCY1	HEBP1	4437392	4432597	9606.ENSP00000297323	9606.ENSP00000014930	0	0	0	0	0	0	0.9	0	0.9
UBE2D1	LY96	4444286	4436604	9606.ENSP00000363019	9606.ENSP00000284818	0	0	0	0	0	0	0.9	0	0.9
PCSK9	LGALS1	4437942	4432889	9606.ENSP00000303208	9606.ENSP00000215909	0	0	0	0	0	0	0.9	0.046	0.9
NCOA6	CYP4A11	4444453	4438655	9606.ENSP00000363929	9606.ENSP00000311095	0	0	0	0	0	0	0.9	0	0.9
SAA1	PSAP	4447178	4446348	9606.ENSP00000384906	9606.ENSP00000378394	0	0	0	0	0	0	0.9	0.049	0.9
PSAP	ADCY1	4446348	4437392	9606.ENSP00000378394	9606.ENSP00000297323	0	0	0	0	0	0	0.9	0	0.9
METTL7A	IDH1	4450267	4447650	9606.ENSP00000448785	9606.ENSP00000390265	0	0	0	0	0	0	0.9	0.049	0.9
PRKAA1	LAMTOR5	4441594	4434502	9606.ENSP00000346148	9606.ENSP00000256644	0	0	0	0	0	0	0.9	0	0.9
TRAPPC3	SERPINA1	4451474	4448813	9606.ENSP00000480332	9606.ENSP00000416066	0	0	0	0	0	0	0.9	0	0.9
ZFHX3	TGFB1	4435826	4433189	9606.ENSP00000268489	9606.ENSP00000221930	0	0	0	0	0	0	0.9	0	0.9
LPAR4	SAA1	4448478	4447178	9606.ENSP00000408205	9606.ENSP00000384906	0	0	0	0	0	0	0.9	0	0.9
IDH1	ORM1	4447650	4434700	9606.ENSP00000390265	9606.ENSP00000259396	0	0	0	0	0	0	0.9	0	0.9
LPAR4	NTS	4448478	4434454	9606.ENSP00000408205	9606.ENSP00000256010	0	0	0	0	0	0	0.9	0	0.9
NDE1	PRKAR2B	4446534	4435635	9606.ENSP00000379643	9606.ENSP00000265717	0	0	0	0	0	0	0.9	0	0.9
PIK3CA	NTS	4435346	4434454	9606.ENSP00000263967	9606.ENSP00000256010	0	0	0	0	0	0	0.9	0	0.9
LAMTOR5	PRKAB2	4434502	4434342	9606.ENSP00000256644	9606.ENSP00000254101	0	0	0	0	0	0	0.9	0	0.9
SAA1	PLCB1	4447178	4440851	9606.ENSP00000384906	9606.ENSP00000338185	0	0	0	0	0	0	0.9	0.046	0.9
AXIN1	PROC	4435059	4433614	9606.ENSP00000262320	9606.ENSP00000234071	0	0	0	0	0	0	0.9	0	0.9
ADORA3	HEBP1	4443373	4432597	9606.ENSP00000358730	9606.ENSP00000014930	0	0	0	0	0	0	0.9	0	0.9
NCOA6	APOA1	4444453	4433668	9606.ENSP00000363929	9606.ENSP00000236850	0	0	0	0	0	0	0.9	0.046	0.9
SAA1	ADCY1	4447178	4437392	9606.ENSP00000384906	9606.ENSP00000297323	0	0	0	0	0	0	0.9	0	0.9
LPAR4	ADRBK1	4448478	4438765	9606.ENSP00000408205	9606.ENSP00000312262	0	0	0	0	0	0	0.9	0.046	0.9
SAA1	FFAR1	4447178	4433988	9606.ENSP00000384906	9606.ENSP00000246553	0	0	0	0	0	0	0.9	0	0.9
CXCR4	HEBP1	4447439	4432597	9606.ENSP00000386884	9606.ENSP00000014930	0	0	0	0	0	0	0.9	0	0.9
LPAR4	PIK3CA	4448478	4435346	9606.ENSP00000408205	9606.ENSP00000263967	0	0	0	0	0	0	0.9	0	0.9
SAA1	ADORA3	4447178	4443373	9606.ENSP00000384906	9606.ENSP00000358730	0	0	0	0	0	0	0.9	0	0.9
LGALS1	BPIFB2	4432889	4432708	9606.ENSP00000215909	9606.ENSP00000170150	0	0	0	0	0	0	0.9	0	0.9
FOXM1	DLGAP5	4441245	4434015	9606.ENSP00000342307	9606.ENSP00000247191	0	0	0	0	0.864	0	0	0.291	0.899
ATF4	HMOX1	4440736	4432912	9606.ENSP00000336790	9606.ENSP00000216117	0	0	0	0	0	0	0	0.898	0.898
NR5A2	CYP7A1	4442866	4437780	9606.ENSP00000356331	9606.ENSP00000301645	0	0	0	0	0.078	0.404	0	0.828	0.898
GPT	CRP	4446354	4434405	9606.ENSP00000378408	9606.ENSP00000255030	0	0	0	0	0.061	0	0	0.894	0.896
CLDN1	TJP1	4437159	4436435	9606.ENSP00000295522	9606.ENSP00000281537	0	0	0	0	0.088	0.44	0	0.81	0.895
ATF4	CREB3L3	4440736	4432655	9606.ENSP00000336790	9606.ENSP00000078445	0	0	0	0	0	0	0.8	0.484	0.892
HSPA8	LALBA	4449616	4437714	9606.ENSP00000432083	9606.ENSP00000301046	0	0	0	0	0	0.857	0	0.265	0.891
AKT1	HMOX1	4450372	4432912	9606.ENSP00000451828	9606.ENSP00000216117	0	0	0	0	0	0.379	0	0.828	0.889
PTGS2	PTGS1	4442894	4442503	9606.ENSP00000356438	9606.ENSP00000354612	0	0	0.432	0.967	0.14	0.379	0.8	0.956	0.889
SCN10A	SCN8A	4447660	4441631	9606.ENSP00000390600	9606.ENSP00000346534	0	0	0	0.952	0	0.6	0.72	0.86	0.887
SCN10A	SCN2A	4447660	4444560	9606.ENSP00000390600	9606.ENSP00000364586	0	0	0	0.955	0	0.6	0.72	0.811	0.887
ACVR1B	ACVR1	4450048	4435284	9606.ENSP00000442656	9606.ENSP00000263640	0	0	0	0.917	0.061	0.409	0.8	0.849	0.887
EPHB2	ABL1	4444426	4443923	9606.ENSP00000363763	9606.ENSP00000361423	0	0	0	0.623	0.061	0.402	0.8	0.239	0.887
PARP1	TP53	4442743	4435880	9606.ENSP00000355759	9606.ENSP00000269305	0	0	0	0	0.062	0.379	0	0.82	0.886
ABL1	TP53	4443923	4435880	9606.ENSP00000361423	9606.ENSP00000269305	0	0	0	0	0	0.384	0	0.819	0.884
ACTG1	TJP1	4450595	4436435	9606.ENSP00000458162	9606.ENSP00000281537	0	0	0	0	0	0	0.8	0.437	0.882
BCL2	SOD1	4446777	4435927	9606.ENSP00000381185	9606.ENSP00000270142	0	0	0	0	0	0.379	0.8	0.117	0.88
NDUFS1	AFG3L2	4447763	4435866	9606.ENSP00000392709	9606.ENSP00000269143	0.149	0	0	0	0.089	0.825	0	0.195	0.876
CASP3	BAX	4438651	4437004	9606.ENSP00000311032	9606.ENSP00000293288	0	0	0	0	0	0.416	0	0.793	0.874
IFNB1	TLR3	4445352	4437339	9606.ENSP00000369581	9606.ENSP00000296795	0	0	0	0	0	0	0	0.874	0.874
AKT1	CXCR4	4450372	4447439	9606.ENSP00000451828	9606.ENSP00000386884	0	0	0	0	0.062	0.072	0	0.867	0.874
RRM2	FOXM1	4442396	4441245	9606.ENSP00000353770	9606.ENSP00000342307	0	0	0	0	0.815	0	0	0.342	0.873
DDX58	IFI44	4445284	4443609	9606.ENSP00000369213	9606.ENSP00000359783	0	0	0	0	0.773	0	0	0.462	0.873
AKT1	LMNA	4450372	4443076	9606.ENSP00000451828	9606.ENSP00000357283	0	0	0	0	0.088	0.299	0	0.816	0.872
PTGS2	EGFR	4442894	4436186	9606.ENSP00000356438	9606.ENSP00000275493	0	0	0	0	0.061	0	0	0.869	0.872
AKT1	SLC2A1	4450372	4448824	9606.ENSP00000451828	9606.ENSP00000416293	0	0	0	0	0	0.361	0	0.808	0.872
IRS1	EGFR	4438085	4436186	9606.ENSP00000304895	9606.ENSP00000275493	0	0	0	0	0.106	0.204	0.6	0.595	0.869
MET	SHC2	4439114	4435450	9606.ENSP00000317272	9606.ENSP00000264554	0	0	0	0	0	0.318	0.8	0.103	0.867
SLC2A1	HK2	4448824	4436875	9606.ENSP00000416293	9606.ENSP00000290573	0	0	0	0	0.097	0	0	0.858	0.867
ALDOA	GCK	4446386	4433282	9606.ENSP00000378669	9606.ENSP00000223366	0	0	0	0	0.063	0	0.8	0.342	0.865
ELAVL1	PTGS2	4447216	4442894	9606.ENSP00000385269	9606.ENSP00000356438	0	0	0	0	0	0.432	0	0.772	0.865
NR1H4	ABCG8	4450225	4436013	9606.ENSP00000447149	9606.ENSP00000272286	0	0	0	0	0.353	0.076	0	0.793	0.865
ELAVL1	TP53	4447216	4435880	9606.ENSP00000385269	9606.ENSP00000269305	0	0	0	0	0.061	0.379	0	0.786	0.864
CYP7A1	HMGCR	4437780	4436751	9606.ENSP00000301645	9606.ENSP00000287936	0	0	0	0	0.127	0	0	0.85	0.864
EGFR	MDM2	4436186	4434604	9606.ENSP00000275493	9606.ENSP00000258149	0	0	0	0	0	0	0.6	0.671	0.862
CXCR4	ADRBK2	4447439	4439138	9606.ENSP00000386884	9606.ENSP00000317578	0	0	0	0	0	0.464	0.6	0.41	0.862
IDH1	GPT	4447650	4446354	9606.ENSP00000390265	9606.ENSP00000378408	0	0	0	0	0.129	0	0.8	0.266	0.861
A1CF	APOB	4446414	4433584	9606.ENSP00000378868	9606.ENSP00000233242	0	0	0	0	0.579	0	0	0.684	0.861
CYP7A1	ABCB11	4437780	4435322	9606.ENSP00000301645	9606.ENSP00000263817	0	0	0	0	0.104	0	0	0.851	0.861
PRKAA1	HMGCR	4441594	4436751	9606.ENSP00000346148	9606.ENSP00000287936	0	0	0	0	0	0.058	0.8	0.32	0.86
SCN9A	SCN8A	4447360	4441631	9606.ENSP00000386306	9606.ENSP00000346534	0	0	0	0.974	0.062	0.779	0.36	0.891	0.859
AHSG	APOC3	4447823	4433396	9606.ENSP00000393887	9606.ENSP00000227667	0	0	0	0	0.799	0	0	0.327	0.859
APAF1	CARD8	4450251	4445959	9606.ENSP00000448165	9606.ENSP00000375767	0	0	0	0	0	0.731	0	0.498	0.859
ACTG1	PBRM1	4450595	4446328	9606.ENSP00000458162	9606.ENSP00000378307	0	0	0	0	0	0.265	0.8	0.109	0.857
ABL1	SHC2	4443923	4435450	9606.ENSP00000361423	9606.ENSP00000264554	0	0	0	0.548	0.064	0.26	0.8	0.135	0.856
PDE4D	PDE4B	4441530	4440326	9606.ENSP00000345502	9606.ENSP00000332116	0	0	0	0.969	0	0.692	0.54	0.839	0.856
AKT1	PTGS2	4450372	4442894	9606.ENSP00000451828	9606.ENSP00000356438	0	0	0	0	0.062	0.058	0	0.848	0.854
FOXM1	TP53	4441245	4435880	9606.ENSP00000342307	9606.ENSP00000269305	0	0	0	0	0.087	0	0	0.846	0.854
TP53	KDR	4435880	4435337	9606.ENSP00000269305	9606.ENSP00000263923	0	0	0	0	0	0.294	0	0.801	0.853
LMBRD1	ABCD4	4443577	4441920	9606.ENSP00000359609	9606.ENSP00000349396	0	0	0	0	0	0	0	0.852	0.853
SCN4A	SCN8A	4447923	4441631	9606.ENSP00000396320	9606.ENSP00000346534	0	0	0	0.969	0	0.773	0.36	0.839	0.852
NCL	TP53	4439187	4435880	9606.ENSP00000318195	9606.ENSP00000269305	0	0	0	0	0.062	0.379	0	0.767	0.852
PRMT1	SYNCRIP	4448400	4443358	9606.ENSP00000406162	9606.ENSP00000358635	0	0	0	0	0.158	0.81	0	0.151	0.852
ABCA1	APOB	4444444	4433584	9606.ENSP00000363868	9606.ENSP00000233242	0	0	0	0	0.057	0	0	0.848	0.851
ABL1	EPHB4	4443923	4442085	9606.ENSP00000361423	9606.ENSP00000350896	0	0	0	0.62	0.069	0.185	0.8	0.279	0.85
APOF	APOA1	4446789	4433668	9606.ENSP00000381250	9606.ENSP00000236850	0	0	0	0	0.146	0.379	0.54	0.456	0.849
CHD8	CTCF	4446968	4435355	9606.ENSP00000382863	9606.ENSP00000264010	0	0	0	0	0.16	0.472	0	0.682	0.847
ABL1	EPHA1	4443923	4436197	9606.ENSP00000361423	9606.ENSP00000275815	0	0	0	0.616	0	0.157	0.8	0.321	0.843
CRP	APOB	4434405	4433584	9606.ENSP00000255030	9606.ENSP00000233242	0	0	0	0	0.082	0	0	0.836	0.843
CTNNB1	PPARG	4441426	4436745	9606.ENSP00000344456	9606.ENSP00000287820	0	0	0	0	0	0.385	0	0.754	0.842
AFP	GPT	4446452	4446354	9606.ENSP00000379138	9606.ENSP00000378408	0	0	0	0	0.08	0	0	0.836	0.842
AKT1	ATF4	4450372	4440736	9606.ENSP00000451828	9606.ENSP00000336790	0	0	0	0	0	0	0.6	0.619	0.841
HMGCR	PRKAB1	4436751	4433461	9606.ENSP00000287936	9606.ENSP00000229328	0	0	0	0	0.047	0	0.8	0.231	0.84
HAMP	TP53	4451011	4435880	9606.ENSP00000471894	9606.ENSP00000269305	0	0	0	0	0	0	0	0.838	0.838
ENPP1	PDE4B	4442442	4440326	9606.ENSP00000354238	9606.ENSP00000332116	0	0	0	0	0.063	0.093	0.65	0.521	0.838
TP53	AXIN1	4435880	4435059	9606.ENSP00000269305	9606.ENSP00000262320	0	0	0	0	0.061	0.405	0	0.733	0.838
PTGS2	CTNNB1	4442894	4441426	9606.ENSP00000356438	9606.ENSP00000344456	0	0	0	0	0	0.379	0	0.748	0.837
SCN4A	SCN9A	4447923	4447360	9606.ENSP00000396320	9606.ENSP00000386306	0	0	0	0.968	0	0.75	0.36	0.863	0.837
PLCB1	PRKG2	4440851	4435428	9606.ENSP00000338185	9606.ENSP00000264399	0	0	0	0	0.063	0	0.8	0.2	0.837
CREB3L1	CREB1	4451628	4447522	9606.ENSP00000481956	9606.ENSP00000387699	0	0	0	0.589	0	0.055	0.8	0.444	0.836
PTGS2	HMOX1	4442894	4432912	9606.ENSP00000356438	9606.ENSP00000216117	0	0	0	0	0.076	0	0	0.827	0.834
SRP54	SEC62	4450371	4440810	9606.ENSP00000451818	9606.ENSP00000337688	0	0	0	0	0.057	0	0	0.83	0.833
APOA1BP	APOA1	4443067	4433668	9606.ENSP00000357218	9606.ENSP00000236850	0	0	0	0	0	0.305	0	0.77	0.833
CASP8	MAPK14	4442125	4433482	9606.ENSP00000351273	9606.ENSP00000229795	0	0	0	0	0	0.521	0	0.667	0.833
DDIT3	BCL2	4450263	4446777	9606.ENSP00000448665	9606.ENSP00000381185	0	0	0	0	0	0	0.8	0.201	0.833
ABCA1	PPARG	4444444	4436745	9606.ENSP00000363868	9606.ENSP00000287820	0	0	0	0	0	0.076	0	0.827	0.833
ALDOA	HK2	4446386	4436875	9606.ENSP00000378669	9606.ENSP00000290573	0	0	0	0	0.086	0	0.6	0.575	0.831
PKM	HK2	4439337	4436875	9606.ENSP00000320171	9606.ENSP00000290573	0	0	0	0	0.158	0.094	0	0.797	0.831
NR1H4	ABCG5	4450225	4434794	9606.ENSP00000447149	9606.ENSP00000260645	0	0	0	0	0.159	0.076	0	0.8	0.831
CYP7A1	ABCG5	4437780	4434794	9606.ENSP00000301645	9606.ENSP00000260645	0	0	0	0	0.081	0.052	0	0.821	0.83
SCN5A	SCN4A	4448544	4447923	9606.ENSP00000410257	9606.ENSP00000396320	0	0	0	0.965	0.061	0.731	0.36	0.874	0.829
POLA1	RRM2	4445155	4442396	9606.ENSP00000368349	9606.ENSP00000353770	0	0	0	0	0.676	0.157	0	0.423	0.828
AKT1	NPM1	4450372	4437352	9606.ENSP00000451828	9606.ENSP00000296930	0	0	0	0	0	0.407	0	0.72	0.827
CYP7A1	ABCG8	4437780	4436013	9606.ENSP00000301645	9606.ENSP00000272286	0	0	0	0	0.081	0.052	0	0.817	0.826
TALDO1	RBKS	4439424	4438257	9606.ENSP00000321259	9606.ENSP00000306817	0.219	0	0	0	0.057	0	0	0.783	0.826
POLA1	PURA	4445155	4440387	9606.ENSP00000368349	9606.ENSP00000332706	0	0	0	0	0.062	0.387	0.72	0	0.824
PRKG2	MAPK14	4435428	4433482	9606.ENSP00000264399	9606.ENSP00000229795	0	0	0	0.624	0.061	0.109	0.8	0.129	0.824
PLA2G2D	PTGS2	4444505	4442894	9606.ENSP00000364246	9606.ENSP00000356438	0	0	0	0	0.055	0	0.65	0.51	0.823
PRKAR1A	PRKAA1	4446068	4441594	9606.ENSP00000376475	9606.ENSP00000346148	0	0	0	0	0.083	0.157	0.72	0.276	0.822
NCL	EGFR	4439187	4436186	9606.ENSP00000318195	9606.ENSP00000275493	0	0	0	0	0	0.379	0	0.726	0.822
NMNAT1	PARP1	4444851	4442743	9606.ENSP00000366410	9606.ENSP00000355759	0	0	0	0	0	0.379	0	0.725	0.822
VPS45	VPS39	4443263	4440647	9606.ENSP00000358126	9606.ENSP00000335193	0	0	0	0	0.112	0.189	0	0.773	0.822
AKT1	DNMT1	4450372	4442259	9606.ENSP00000451828	9606.ENSP00000352516	0	0	0	0	0	0.379	0	0.724	0.821
PARP1	CASP8	4442743	4442125	9606.ENSP00000355759	9606.ENSP00000351273	0	0	0	0	0	0.394	0	0.715	0.82
PTGS2	PPARG	4442894	4436745	9606.ENSP00000356438	9606.ENSP00000287820	0	0	0	0	0	0.05	0	0.817	0.819
SCN4B	SCN2B	4439529	4436324	9606.ENSP00000322460	9606.ENSP00000278947	0	0	0	0.726	0.177	0	0.72	0.895	0.818
FASN	HMGCR	4438061	4436751	9606.ENSP00000304592	9606.ENSP00000287936	0	0	0	0	0.106	0	0	0.803	0.817
AFP	APOH	4446452	4432817	9606.ENSP00000379138	9606.ENSP00000205948	0	0	0	0	0.754	0	0	0.285	0.817
PDE4B	ADCY1	4440326	4437392	9606.ENSP00000332116	9606.ENSP00000297323	0	0	0	0	0.108	0.157	0.65	0.389	0.817
ENSG00000196689	SCN10A	4450625	4447660	9606.ENSP00000459962	9606.ENSP00000390600	0	0	0	0	0	0	0	0.815	0.815
TKT	HK2	4447693	4436875	9606.ENSP00000391481	9606.ENSP00000290573	0	0	0	0	0.103	0	0.6	0.523	0.814
PDE4D	ADCY1	4441530	4437392	9606.ENSP00000345502	9606.ENSP00000297323	0	0	0	0	0.108	0.157	0.65	0.374	0.813
LMBRD1	MTR	4443577	4442697	9606.ENSP00000359609	9606.ENSP00000355536	0	0	0	0	0	0	0	0.811	0.811
ABCG1	APOA1	4442587	4433668	9606.ENSP00000354995	9606.ENSP00000236850	0	0	0	0	0	0	0	0.81	0.81
EGFR	MAPK14	4436186	4433482	9606.ENSP00000275493	9606.ENSP00000229795	0	0	0	0.577	0	0.723	0	0.751	0.81
HK2	GCK	4436875	4433282	9606.ENSP00000290573	9606.ENSP00000223366	0	0	0.431	0.954	0	0	0.8	0.669	0.809
SLC8A1	PRKG2	4447160	4435428	9606.ENSP00000384763	9606.ENSP00000264399	0	0	0	0	0.061	0	0.8	0.065	0.809
POLE	MLH1	4439536	4433549	9606.ENSP00000322570	9606.ENSP00000231790	0	0	0	0	0.211	0.132	0	0.743	0.808
FHIT	TP53	4448899	4435880	9606.ENSP00000417480	9606.ENSP00000269305	0	0	0	0	0	0.111	0	0.793	0.808
ELAVL1	PRKAA1	4447216	4441594	9606.ENSP00000385269	9606.ENSP00000346148	0	0	0	0	0.05	0.064	0.8	0.043	0.807
AKT1S1	PPARG	4445954	4436745	9606.ENSP00000375711	9606.ENSP00000287820	0	0	0	0	0	0	0.8	0.073	0.806
NPM1	FBL	4437352	4433181	9606.ENSP00000296930	9606.ENSP00000221801	0	0	0	0	0.294	0.108	0	0.715	0.805
HMGCR	PRKAB2	4436751	4434342	9606.ENSP00000287936	9606.ENSP00000254101	0	0	0	0	0.047	0	0.8	0.063	0.805
PSAP	CTSB	4446348	4441541	9606.ENSP00000378394	9606.ENSP00000345672	0	0	0	0	0.714	0	0	0.343	0.804
VIMP	APOB	4446794	4433584	9606.ENSP00000381282	9606.ENSP00000233242	0	0	0	0	0	0.32	0.72	0.057	0.804
DDC	PNPO	4448281	4433322	9606.ENSP00000403644	9606.ENSP00000225573	0	0	0	0	0	0	0	0.804	0.804
AKT1	HK2	4450372	4436875	9606.ENSP00000451828	9606.ENSP00000290573	0	0	0	0	0	0	0	0.803	0.803
NMNAT1	ENPP1	4444851	4442442	9606.ENSP00000366410	9606.ENSP00000354238	0.057	0	0	0	0	0	0.8	0	0.803
NR1H4	APOB	4450225	4433584	9606.ENSP00000447149	9606.ENSP00000233242	0	0	0	0	0.615	0	0	0.511	0.803
ELAVL1	PRKAB1	4447216	4433461	9606.ENSP00000385269	9606.ENSP00000229328	0	0	0	0	0	0	0.8	0	0.8
APOF	APOC3	4446789	4433396	9606.ENSP00000381250	9606.ENSP00000227667	0	0	0	0	0.151	0	0.54	0.53	0.8
ELAVL1	PRKAB2	4447216	4434342	9606.ENSP00000385269	9606.ENSP00000254101	0	0	0	0	0	0	0.8	0	0.8
SLC38A4	SCN11A	4447632	4438336	9606.ENSP00000389843	9606.ENSP00000307599	0	0	0	0	0	0	0	0.8	0.8
ALDH7A1	PDE4D	4447473	4441530	9606.ENSP00000387123	9606.ENSP00000345502	0	0	0	0	0	0	0	0.798	0.798
SAA1	VIMP	4447178	4446794	9606.ENSP00000384906	9606.ENSP00000381282	0	0	0	0	0	0.379	0.54	0.347	0.797
NR1H3	ABCG1	4451232	4442587	9606.ENSP00000477707	9606.ENSP00000354995	0	0	0	0	0.059	0.076	0	0.782	0.794
IDH1	G6PD	4447650	4446162	9606.ENSP00000390265	9606.ENSP00000377192	0	0	0	0	0.05	0.185	0	0.754	0.793
SRP54	SEC63	4450371	4443239	9606.ENSP00000451818	9606.ENSP00000357998	0	0	0	0	0.188	0	0	0.756	0.793
AFP	NTS	4446452	4434454	9606.ENSP00000379138	9606.ENSP00000256010	0	0	0	0	0.736	0	0	0.25	0.793
CTNNB1	TP53	4441426	4435880	9606.ENSP00000344456	9606.ENSP00000269305	0	0	0	0	0	0	0	0.792	0.792
TP53	RPS6KB1	4435880	4433324	9606.ENSP00000269305	9606.ENSP00000225577	0	0	0	0	0	0	0	0.792	0.792
AKT1	PARP1	4450372	4442743	9606.ENSP00000451828	9606.ENSP00000355759	0	0	0	0	0.061	0.057	0	0.783	0.791
CASP8	BAX	4442125	4437004	9606.ENSP00000351273	9606.ENSP00000293288	0	0	0	0	0	0.416	0	0.656	0.791
RRM2	TP53	4442396	4435880	9606.ENSP00000353770	9606.ENSP00000269305	0	0	0	0	0.107	0.294	0	0.695	0.791
TKT	UBE2D1	4447693	4444286	9606.ENSP00000391481	9606.ENSP00000363019	0	0	0	0	0.063	0.784	0	0.05	0.79
ELAVL1	MAPK14	4447216	4433482	9606.ENSP00000385269	9606.ENSP00000229795	0	0	0	0	0.061	0.518	0	0.574	0.79
NR1H4	ABCC2	4450225	4443534	9606.ENSP00000447149	9606.ENSP00000359478	0	0	0	0	0.469	0	0	0.622	0.79
AKT1	FOXM1	4450372	4441245	9606.ENSP00000451828	9606.ENSP00000342307	0	0	0	0	0.059	0.099	0	0.772	0.79
APOF	APOH	4446789	4432817	9606.ENSP00000381250	9606.ENSP00000205948	0	0	0	0	0.165	0	0.54	0.495	0.789
POLA1	RRM2B	4445155	4434194	9606.ENSP00000368349	9606.ENSP00000251810	0	0	0	0	0.636	0.157	0	0.369	0.789
AKT1	ATIC	4450372	4433672	9606.ENSP00000451828	9606.ENSP00000236959	0	0	0	0	0	0.086	0	0.779	0.789
SCN1B	SCN3B	4447950	4446072	9606.ENSP00000396915	9606.ENSP00000376523	0	0	0	0.766	0.094	0	0.72	0.881	0.789
CTNNB1	FOXM1	4441426	4441245	9606.ENSP00000344456	9606.ENSP00000342307	0	0	0	0	0	0.441	0	0.638	0.789
PPARG	EGFR	4436745	4436186	9606.ENSP00000287820	9606.ENSP00000275493	0	0	0	0	0.062	0.402	0	0.65	0.787
HFE	DNMT1	4448894	4442259	9606.ENSP00000417404	9606.ENSP00000352516	0	0	0	0	0.054	0.732	0	0.221	0.785
PTGS2	MAPK14	4442894	4433482	9606.ENSP00000356438	9606.ENSP00000229795	0	0	0	0	0	0.086	0	0.774	0.785
YWHAZ	IRS1	4446480	4438085	9606.ENSP00000379287	9606.ENSP00000304895	0	0	0	0	0.064	0.46	0	0.603	0.782
PARP1	CTCF	4442743	4435355	9606.ENSP00000355759	9606.ENSP00000264010	0	0	0	0	0.083	0.379	0	0.648	0.782
PLA2G2D	PTGS1	4444505	4442503	9606.ENSP00000364246	9606.ENSP00000354612	0	0	0	0	0.055	0	0.65	0.392	0.781
SLC39A14	SLC30A9	4442288	4435438	9606.ENSP00000352779	9606.ENSP00000264451	0.093	0	0	0	0.062	0	0	0.762	0.78
NCL	MDM2	4439187	4434604	9606.ENSP00000318195	9606.ENSP00000258149	0	0	0	0	0	0.379	0	0.658	0.779
AKT1	CREB3L3	4450372	4432655	9606.ENSP00000451828	9606.ENSP00000078445	0	0	0	0	0	0	0.6	0.468	0.778
ACSL1	ACSL3	4449224	4441998	9606.ENSP00000422607	9606.ENSP00000350012	0	0	0.428	0.79	0.063	0.262	0.6	0.915	0.777
SEC63	ANKRD45	4443239	4440243	9606.ENSP00000357998	9606.ENSP00000331268	0	0	0	0	0.516	0.262	0	0.428	0.777
CXCR4	TP53	4447439	4435880	9606.ENSP00000386884	9606.ENSP00000269305	0	0	0	0	0	0	0	0.777	0.777
AFP	TP53	4446452	4435880	9606.ENSP00000379138	9606.ENSP00000269305	0	0	0	0	0	0	0	0.776	0.776
TLR3	LY96	4437339	4436604	9606.ENSP00000296795	9606.ENSP00000284818	0	0	0	0	0	0.351	0	0.669	0.775
ALDH7A1	PDE4B	4447473	4440326	9606.ENSP00000387123	9606.ENSP00000332116	0	0	0	0	0	0	0	0.774	0.774
CRP	APOA1	4434405	4433668	9606.ENSP00000255030	9606.ENSP00000236850	0	0	0	0	0.087	0	0	0.763	0.774
KDR	EFNB2	4435337	4433928	9606.ENSP00000263923	9606.ENSP00000245323	0	0	0	0	0.095	0	0	0.76	0.774
IDH1	NPM1	4447650	4437352	9606.ENSP00000390265	9606.ENSP00000296930	0	0	0	0	0.077	0	0	0.764	0.773
ACSL1	ACSL4	4449224	4440986	9606.ENSP00000422607	9606.ENSP00000339787	0	0	0.424	0.782	0.063	0.262	0.6	0.798	0.772
CXCR4	EGFR	4447439	4436186	9606.ENSP00000386884	9606.ENSP00000275493	0	0	0	0	0	0.084	0	0.759	0.771
PRMT1	SERBP1	4448400	4443649	9606.ENSP00000406162	9606.ENSP00000360034	0	0	0	0	0.115	0.422	0	0.587	0.771
IDH1	TP53	4447650	4435880	9606.ENSP00000390265	9606.ENSP00000269305	0	0	0	0	0	0	0	0.77	0.77
FHIT	CTNNB1	4448899	4441426	9606.ENSP00000417480	9606.ENSP00000344456	0	0	0	0	0	0.454	0	0.596	0.77
ABCG5	NR1H2	4434794	4434320	9606.ENSP00000260645	9606.ENSP00000253727	0	0	0	0	0.062	0.076	0	0.756	0.77
ORM1	APOA1	4434700	4433668	9606.ENSP00000259396	9606.ENSP00000236850	0	0	0	0	0.574	0	0	0.479	0.769
ALDH7A1	ACSS2	4447473	4434303	9606.ENSP00000387123	9606.ENSP00000253382	0.043	0	0	0	0.131	0.08	0.65	0.27	0.769
DNMT1	CTCF	4442259	4435355	9606.ENSP00000352516	9606.ENSP00000264010	0	0	0	0	0.093	0	0	0.755	0.769
NR1H3	CYP7A1	4451232	4437780	9606.ENSP00000477707	9606.ENSP00000301645	0	0	0	0	0.062	0.085	0	0.75	0.766
TP53	HMOX1	4435880	4432912	9606.ENSP00000269305	9606.ENSP00000216117	0	0	0	0	0.061	0	0	0.761	0.766
SCN2A	SCN8A	4444560	4441631	9606.ENSP00000364586	9606.ENSP00000346534	0	0	0	0.978	0.18	0	0.72	0.92	0.765
HSPA8	SOD1	4449616	4435927	9606.ENSP00000432083	9606.ENSP00000270142	0	0	0	0	0.246	0.358	0	0.554	0.765
MET	CASP3	4439114	4438651	9606.ENSP00000317272	9606.ENSP00000311032	0	0	0	0	0	0.524	0	0.524	0.764
BCL2	CASP3	4446777	4438651	9606.ENSP00000381185	9606.ENSP00000311032	0	0	0	0	0	0.461	0	0.578	0.763
ABCC8	GCK	4438006	4433282	9606.ENSP00000303960	9606.ENSP00000223366	0	0	0	0	0.115	0	0	0.739	0.76
AKT1	FASN	4450372	4438061	9606.ENSP00000451828	9606.ENSP00000304592	0	0	0	0	0.088	0.065	0	0.74	0.759
AHSG	LGALS7	4447823	4445090	9606.ENSP00000393887	9606.ENSP00000367891	0	0	0	0	0	0	0	0.758	0.758
ACSL3	ACSL4	4441998	4440986	9606.ENSP00000350012	9606.ENSP00000339787	0	0	0.447	0.971	0.062	0.387	0.6	0.809	0.758
ABCG8	NR1H2	4436013	4434320	9606.ENSP00000272286	9606.ENSP00000253727	0	0	0	0	0.062	0.076	0	0.743	0.758
NR1H4	APOA1	4450225	4433668	9606.ENSP00000447149	9606.ENSP00000236850	0	0	0	0	0.29	0	0	0.673	0.758
NR1H4	ABCA1	4450225	4444444	9606.ENSP00000447149	9606.ENSP00000363868	0	0	0	0	0.061	0.076	0	0.743	0.757
NUPR1	TP53	4446432	4435880	9606.ENSP00000379003	9606.ENSP00000269305	0	0	0	0	0	0	0	0.756	0.756
AKT1S1	SGK1	4445954	4442972	9606.ENSP00000375711	9606.ENSP00000356832	0	0	0	0	0	0.342	0	0.644	0.755
DDIT3	CASP3	4450263	4438651	9606.ENSP00000448665	9606.ENSP00000311032	0	0	0	0	0	0	0	0.755	0.755
ABCB1	EGFR	4451279	4436186	9606.ENSP00000478255	9606.ENSP00000275493	0	0	0	0	0.062	0	0	0.748	0.754
AKT1	DLC1	4450372	4436217	9606.ENSP00000451828	9606.ENSP00000276297	0	0	0	0	0	0.379	0	0.617	0.752
ACTG1	YWHAZ	4450595	4446480	9606.ENSP00000458162	9606.ENSP00000379287	0	0	0	0	0.117	0.169	0	0.688	0.751
CASP3	EGFR	4438651	4436186	9606.ENSP00000311032	9606.ENSP00000275493	0	0	0	0	0	0.05	0	0.748	0.751
FHIT	HINT1	4448899	4438030	9606.ENSP00000417480	9606.ENSP00000304229	0	0	0	0	0.057	0	0	0.746	0.75
MET	IRS1	4439114	4438085	9606.ENSP00000317272	9606.ENSP00000304895	0	0	0	0	0.07	0.157	0.6	0.296	0.749
CREB1	PTGS2	4447522	4442894	9606.ENSP00000387699	9606.ENSP00000356438	0	0	0	0	0.051	0	0	0.746	0.749
CREB1	SGK1	4447522	4442972	9606.ENSP00000387699	9606.ENSP00000356832	0	0	0	0	0	0.379	0	0.611	0.749
TJP1	EGFR	4436435	4436186	9606.ENSP00000281537	9606.ENSP00000275493	0	0	0	0	0.251	0.379	0	0.5	0.747
ABCG1	NR1H2	4442587	4434320	9606.ENSP00000354995	9606.ENSP00000253727	0	0	0	0	0.059	0.076	0	0.732	0.747
ANGPT2	EGFR	4438957	4436186	9606.ENSP00000314897	9606.ENSP00000275493	0	0	0	0	0.049	0	0.6	0.389	0.747
AKT1	CASP8	4450372	4442125	9606.ENSP00000451828	9606.ENSP00000351273	0	0	0	0	0	0.064	0	0.74	0.746
PAH	HAAO	4450247	4437103	9606.ENSP00000448059	9606.ENSP00000294973	0	0	0	0	0.575	0	0	0.426	0.745
CREB1	YY1	4447522	4435038	9606.ENSP00000387699	9606.ENSP00000262238	0	0	0	0	0.111	0.388	0	0.567	0.744
PSAT1	PNPO	4444751	4433322	9606.ENSP00000365773	9606.ENSP00000225573	0.295	0	0	0	0.064	0	0	0.644	0.744
SCN10A	SCN9A	4447660	4447360	9606.ENSP00000390600	9606.ENSP00000386306	0	0	0	0.953	0	0.6	0.36	0.92	0.744
PRKAR1A	PRKAB2	4446068	4434342	9606.ENSP00000376475	9606.ENSP00000254101	0	0	0	0	0.063	0.05	0.72	0.095	0.744
SCN10A	SCN3A	4447660	4436534	9606.ENSP00000390600	9606.ENSP00000283254	0	0	0	0.954	0	0.6	0.36	0.868	0.743
NR1H3	FASN	4451232	4438061	9606.ENSP00000477707	9606.ENSP00000304592	0	0	0	0	0	0.373	0	0.607	0.743
SCN4A	SCN10A	4447923	4447660	9606.ENSP00000396320	9606.ENSP00000390600	0	0	0	0.955	0	0.6	0.36	0.821	0.742
SCN10A	SCN1A	4447660	4437975	9606.ENSP00000390600	9606.ENSP00000303540	0	0	0	0.954	0	0.6	0.36	0.8	0.742
PKM	FASN	4439337	4438061	9606.ENSP00000320171	9606.ENSP00000304592	0	0	0	0	0.095	0	0	0.726	0.742
ALDH7A1	ACSS1	4447473	4439093	9606.ENSP00000387123	9606.ENSP00000316924	0.043	0	0	0	0.131	0.08	0.65	0.186	0.742
PLCB1	PIK3CA	4440851	4435346	9606.ENSP00000338185	9606.ENSP00000263967	0	0	0	0	0.055	0.157	0.65	0.178	0.74
SLC2A1	PKM	4448824	4439337	9606.ENSP00000416293	9606.ENSP00000320171	0	0	0	0	0.094	0.05	0	0.72	0.738
COASY	ATIC	4450753	4433672	9606.ENSP00000464814	9606.ENSP00000236959	0.164	0	0	0	0.064	0	0	0.692	0.738
ELAVL1	CTNNB1	4447216	4441426	9606.ENSP00000385269	9606.ENSP00000344456	0	0	0	0	0.062	0.379	0	0.585	0.737
HFE	PBRM1	4448894	4446328	9606.ENSP00000417404	9606.ENSP00000378307	0	0	0	0	0	0.732	0	0.061	0.737
NPM1	MDM2	4437352	4434604	9606.ENSP00000296930	9606.ENSP00000258149	0	0	0	0	0	0.379	0	0.594	0.737
CHD8	TP53	4446968	4435880	9606.ENSP00000382863	9606.ENSP00000269305	0	0	0	0	0.055	0.402	0	0.572	0.737
CASP8	EGFR	4442125	4436186	9606.ENSP00000351273	9606.ENSP00000275493	0	0	0	0	0	0.05	0	0.733	0.736
FBP1	G6PD	4448472	4446162	9606.ENSP00000408025	9606.ENSP00000377192	0.167	0	0	0	0.085	0	0	0.68	0.735
ABCG1	PPARG	4442587	4436745	9606.ENSP00000354995	9606.ENSP00000287820	0	0	0	0	0	0.076	0	0.725	0.735
PPARG	HMOX1	4436745	4432912	9606.ENSP00000287820	9606.ENSP00000216117	0	0	0	0	0	0	0	0.735	0.735
AKT1	BAX	4450372	4437004	9606.ENSP00000451828	9606.ENSP00000293288	0	0	0	0	0.061	0.379	0	0.581	0.734
HSPA8	TP53	4449616	4435880	9606.ENSP00000432083	9606.ENSP00000269305	0	0	0	0	0	0.406	0	0.568	0.733
PKM	EGFR	4439337	4436186	9606.ENSP00000320171	9606.ENSP00000275493	0	0	0	0	0	0.116	0	0.711	0.733
G6PD	RBKS	4446162	4438257	9606.ENSP00000377192	9606.ENSP00000306817	0.074	0	0	0	0.079	0	0	0.711	0.732
ACTG1	PPARG	4450595	4436745	9606.ENSP00000458162	9606.ENSP00000287820	0	0	0	0	0	0.05	0.6	0.353	0.732
YWHAZ	EGFR	4446480	4436186	9606.ENSP00000379287	9606.ENSP00000275493	0	0	0	0	0	0.4	0	0.569	0.731
SAA1	APOC3	4447178	4433396	9606.ENSP00000384906	9606.ENSP00000227667	0	0	0	0	0.062	0	0.54	0.427	0.731
PRMT1	AXIN1	4448400	4435059	9606.ENSP00000406162	9606.ENSP00000262320	0	0	0	0	0	0.407	0	0.564	0.731
FOXM1	NPM1	4441245	4437352	9606.ENSP00000342307	9606.ENSP00000296930	0	0	0	0	0.111	0.064	0	0.701	0.73
MTO1	VPS45	4448212	4443263	9606.ENSP00000402038	9606.ENSP00000358126	0	0.713	0	0	0.089	0	0	0.043	0.728
SCN5A	SCN8A	4448544	4441631	9606.ENSP00000410257	9606.ENSP00000346534	0	0	0	0.963	0	0	0.72	0.806	0.728
SCN5A	SCN2A	4448544	4444560	9606.ENSP00000410257	9606.ENSP00000364586	0	0	0	0.965	0	0	0.72	0.83	0.728
SOD1	HMOX1	4435927	4432912	9606.ENSP00000270142	9606.ENSP00000216117	0	0	0	0	0	0	0	0.728	0.728
ADRBK1	EGFR	4438765	4436186	9606.ENSP00000312262	9606.ENSP00000275493	0	0	0	0	0	0.379	0	0.578	0.727
ABCC8	ABCC9	4438006	4434835	9606.ENSP00000303960	9606.ENSP00000261200	0	0	0.352	0.973	0	0	0.72	0.703	0.727
ORM1	APOH	4434700	4432817	9606.ENSP00000259396	9606.ENSP00000205948	0	0	0	0	0.565	0	0	0.398	0.727
ASNA1	SRP54	4450810	4450371	9606.ENSP00000466379	9606.ENSP00000451818	0	0	0	0	0.074	0.056	0	0.713	0.727
CREB1	EGFR	4447522	4436186	9606.ENSP00000387699	9606.ENSP00000275493	0	0	0	0	0	0	0	0.725	0.726
NR1I3	SULT2A1	4442999	4433198	9606.ENSP00000356959	9606.ENSP00000222002	0	0	0	0	0.082	0.379	0	0.559	0.726
CASP3	HMOX1	4438651	4432912	9606.ENSP00000311032	9606.ENSP00000216117	0	0	0	0	0	0	0	0.726	0.726
CYP7A1	NR1H2	4437780	4434320	9606.ENSP00000301645	9606.ENSP00000253727	0	0	0	0	0.061	0.085	0	0.707	0.726
IDH1	EGFR	4447650	4436186	9606.ENSP00000390265	9606.ENSP00000275493	0	0	0	0	0	0	0	0.726	0.726
CTCF	YY1	4435355	4435038	9606.ENSP00000264010	9606.ENSP00000262238	0	0	0	0.599	0.244	0.472	0	0.856	0.726
ABCA1	HMGCR	4444444	4436751	9606.ENSP00000363868	9606.ENSP00000287936	0	0	0	0	0.062	0	0	0.719	0.725
HMGCR	HSD17B7	4436751	4434363	9606.ENSP00000287936	9606.ENSP00000254521	0	0	0	0	0.14	0	0	0.693	0.725
LAPTM4B	EGFR	4448224	4436186	9606.ENSP00000402301	9606.ENSP00000275493	0	0	0	0	0.078	0.373	0	0.563	0.725
USF1	TP53	4443013	4435880	9606.ENSP00000357000	9606.ENSP00000269305	0	0	0	0	0	0.268	0	0.638	0.724
MET	TP53	4439114	4435880	9606.ENSP00000317272	9606.ENSP00000269305	0	0	0	0	0	0.189	0	0.673	0.724
ENPP1	PDE4D	4442442	4441530	9606.ENSP00000354238	9606.ENSP00000345502	0	0	0	0	0.063	0.093	0.65	0.182	0.724
PARP1	DNMT1	4442743	4442259	9606.ENSP00000355759	9606.ENSP00000352516	0	0	0	0	0.231	0.441	0	0.408	0.723
SAA1	CRP	4447178	4434405	9606.ENSP00000384906	9606.ENSP00000255030	0	0	0	0	0.097	0	0	0.706	0.723
MET	ANGPT2	4439114	4438957	9606.ENSP00000317272	9606.ENSP00000314897	0	0	0	0	0	0.054	0.6	0.326	0.723
HSPA8	CLPB	4449616	4437053	9606.ENSP00000432083	9606.ENSP00000294053	0.075	0	0	0	0.247	0.268	0	0.52	0.723
TP53	CTCF	4435880	4435355	9606.ENSP00000269305	9606.ENSP00000264010	0	0	0	0	0.064	0.056	0	0.71	0.722
PAH	AHSG	4450247	4447823	9606.ENSP00000448059	9606.ENSP00000393887	0	0	0	0	0.722	0	0	0	0.722
PLCB1	DGKG	4440851	4435536	9606.ENSP00000338185	9606.ENSP00000265022	0	0	0	0	0.064	0	0.65	0.221	0.722
PCSK9	EGFR	4437942	4436186	9606.ENSP00000303208	9606.ENSP00000275493	0	0	0	0	0.088	0	0	0.707	0.721
TNK2	TP53	4445619	4435880	9606.ENSP00000371341	9606.ENSP00000269305	0	0	0	0	0	0.379	0	0.569	0.721
VIMP	APOH	4446794	4432817	9606.ENSP00000381282	9606.ENSP00000205948	0	0	0	0	0	0	0.72	0	0.72
PAH	APOB	4450247	4433584	9606.ENSP00000448059	9606.ENSP00000233242	0	0	0	0	0.689	0	0	0.135	0.72
CARD8	CARD6	4445959	4434376	9606.ENSP00000375767	9606.ENSP00000254691	0	0	0	0	0	0.294	0	0.621	0.72
VIMP	APOA1	4446794	4433668	9606.ENSP00000381282	9606.ENSP00000236850	0	0	0	0	0	0	0.72	0	0.72
VIMP	APOC3	4446794	4433396	9606.ENSP00000381282	9606.ENSP00000227667	0	0	0	0	0	0	0.72	0	0.72
PKM	TP53	4439337	4435880	9606.ENSP00000320171	9606.ENSP00000269305	0	0	0	0	0	0	0	0.718	0.718
ENSG00000196689	TRPM7	4450625	4439347	9606.ENSP00000459962	9606.ENSP00000320239	0	0	0	0	0	0	0	0.718	0.718
MDM2	RPS6KB1	4434604	4433324	9606.ENSP00000258149	9606.ENSP00000225577	0	0	0	0	0.062	0.472	0	0.477	0.718
EGLN1	PKM	4442711	4439337	9606.ENSP00000355601	9606.ENSP00000320171	0	0	0	0	0.052	0.278	0	0.619	0.716
HAMP	CRP	4451011	4434405	9606.ENSP00000471894	9606.ENSP00000255030	0	0	0	0	0.064	0	0	0.709	0.715
MET	EGFR	4439114	4436186	9606.ENSP00000317272	9606.ENSP00000275493	0	0	0	0.58	0.229	0.418	0	0.933	0.715
NR1H3	ABCG5	4451232	4434794	9606.ENSP00000477707	9606.ENSP00000260645	0	0	0	0	0.063	0.076	0	0.697	0.715
HNF4G	A1CF	4446548	4446414	9606.ENSP00000379701	9606.ENSP00000378868	0	0	0	0	0.369	0	0	0.567	0.715
AKT1	TGFB1	4450372	4433189	9606.ENSP00000451828	9606.ENSP00000221930	0	0	0	0	0.076	0.18	0	0.654	0.715
SERPINA1	CRP	4448813	4434405	9606.ENSP00000416066	9606.ENSP00000255030	0	0	0	0	0.085	0	0	0.701	0.714
SGK1	PIK3CA	4442972	4435346	9606.ENSP00000356832	9606.ENSP00000263967	0	0	0	0	0	0.466	0	0.487	0.714
ABCA1	CYP7A1	4444444	4437780	9606.ENSP00000363868	9606.ENSP00000301645	0	0	0	0	0	0.05	0	0.71	0.713
PRKAR1A	PDE4D	4446068	4441530	9606.ENSP00000376475	9606.ENSP00000345502	0	0	0	0	0.146	0.185	0	0.621	0.713
ABCC2	APOB	4443534	4433584	9606.ENSP00000359478	9606.ENSP00000233242	0	0	0	0	0.635	0	0	0.241	0.711
CYP17A1	SULT2A1	4443418	4433198	9606.ENSP00000358903	9606.ENSP00000222002	0	0	0	0	0.064	0	0	0.704	0.711
COASY	SLC27A5	4450753	4435195	9606.ENSP00000464814	9606.ENSP00000263093	0	0	0	0	0	0	0	0.71	0.71
SRP54	MRPL3	4450371	4435531	9606.ENSP00000451818	9606.ENSP00000264995	0.05	0	0	0	0.173	0.614	0	0.157	0.71
ABCA5	ABCD4	4446060	4441920	9606.ENSP00000376443	9606.ENSP00000349396	0	0	0	0	0.062	0	0	0.703	0.709
TLR3	TP53	4437339	4435880	9606.ENSP00000296795	9606.ENSP00000269305	0	0	0	0	0	0	0	0.709	0.709
HMGCR	APOB	4436751	4433584	9606.ENSP00000287936	9606.ENSP00000233242	0	0	0	0	0	0	0	0.709	0.709
AFP	ZFHX3	4446452	4435826	9606.ENSP00000379138	9606.ENSP00000268489	0	0	0	0	0	0	0	0.708	0.708
IRS1	KDR	4438085	4435337	9606.ENSP00000304895	9606.ENSP00000263923	0	0	0	0	0.049	0	0.6	0.295	0.708
HNRNPA1	NCL	4441190	4439187	9606.ENSP00000341826	9606.ENSP00000318195	0	0	0	0.641	0.553	0.214	0	0.583	0.708
TKT	IDH1	4447693	4447650	9606.ENSP00000391481	9606.ENSP00000390265	0	0	0	0	0.064	0.363	0	0.549	0.707
IDH1	PKM	4447650	4439337	9606.ENSP00000390265	9606.ENSP00000320171	0.155	0	0	0	0.087	0.064	0	0.64	0.706
ABCG8	APOB	4436013	4433584	9606.ENSP00000272286	9606.ENSP00000233242	0	0	0	0	0.294	0	0	0.599	0.705
ABCG5	APOB	4434794	4433584	9606.ENSP00000260645	9606.ENSP00000233242	0	0	0	0	0.162	0	0	0.661	0.704
ACVRL1	EFNB2	4445807	4433928	9606.ENSP00000373574	9606.ENSP00000245323	0	0	0	0	0.061	0.186	0	0.642	0.703
VPS45	ERGIC3	4443263	4441995	9606.ENSP00000358126	9606.ENSP00000349970	0	0.695	0	0	0.064	0	0	0.043	0.703
GPT	FBL	4446354	4433181	9606.ENSP00000378408	9606.ENSP00000221801	0	0	0	0	0	0	0	0.703	0.703
PAH	KYNU	4450247	4435389	9606.ENSP00000448059	9606.ENSP00000264170	0.079	0	0	0	0.531	0	0	0.367	0.703
ACSL1	PPARG	4449224	4436745	9606.ENSP00000422607	9606.ENSP00000287820	0	0	0	0	0.061	0	0	0.695	0.701
ENSG00000196689	SCN9A	4450625	4447360	9606.ENSP00000459962	9606.ENSP00000386306	0	0	0	0	0	0	0	0.701	0.701
SEC63	SRP68	4443239	4438747	9606.ENSP00000357998	9606.ENSP00000312066	0	0	0	0	0.091	0	0	0.683	0.7
CXCR4	TLR3	4447439	4437339	9606.ENSP00000386884	9606.ENSP00000296795	0	0	0	0	0	0	0	0.699	0.699
CXCR4	PTGS2	4447439	4442894	9606.ENSP00000386884	9606.ENSP00000356438	0	0	0	0	0	0.056	0	0.695	0.699
HK2	SLC2A3	4436875	4432652	9606.ENSP00000290573	9606.ENSP00000075120	0	0	0	0	0.063	0	0	0.691	0.698
CYP4A11	ALDH2	4438655	4434937	9606.ENSP00000311095	9606.ENSP00000261733	0	0	0	0	0.063	0.085	0.65	0.115	0.698
PPARD	MDM2	4438644	4434604	9606.ENSP00000310928	9606.ENSP00000258149	0	0	0	0	0	0.685	0	0.079	0.698
NR1H3	ABCG8	4451232	4436013	9606.ENSP00000477707	9606.ENSP00000272286	0	0	0	0	0.063	0.076	0	0.679	0.698
MDM2	RRM2B	4434604	4434194	9606.ENSP00000258149	9606.ENSP00000251810	0	0	0	0	0.062	0.336	0	0.554	0.698
FASN	PPARG	4438061	4436745	9606.ENSP00000304592	9606.ENSP00000287820	0	0	0	0	0	0	0	0.697	0.697
AKT1	AXIN1	4450372	4435059	9606.ENSP00000451828	9606.ENSP00000262320	0	0	0	0	0.095	0.177	0	0.625	0.697
CXCR4	AFP	4447439	4446452	9606.ENSP00000386884	9606.ENSP00000379138	0	0	0	0	0	0	0	0.697	0.697
DNMT1	MLH1	4442259	4433549	9606.ENSP00000352516	9606.ENSP00000231790	0.111	0	0	0	0.138	0	0	0.636	0.697
HK2	TP53	4436875	4435880	9606.ENSP00000290573	9606.ENSP00000269305	0	0	0	0	0.061	0	0	0.689	0.696
YY1	USF2	4435038	4433219	9606.ENSP00000262238	9606.ENSP00000222305	0	0	0	0	0	0.089	0	0.68	0.696
PAH	NR1H4	4450247	4450225	9606.ENSP00000448059	9606.ENSP00000447149	0	0	0	0	0.575	0	0	0.312	0.695
PCSK9	HMGCR	4437942	4436751	9606.ENSP00000303208	9606.ENSP00000287936	0	0	0	0	0.061	0	0	0.689	0.695
AKT1	PPARG	4450372	4436745	9606.ENSP00000451828	9606.ENSP00000287820	0	0	0	0	0.061	0.085	0	0.674	0.695
FURIN	PCSK9	4451788	4437942	9606.ENSP00000483552	9606.ENSP00000303208	0	0	0	0	0.06	0.185	0	0.634	0.695
CXCR4	KDR	4447439	4435337	9606.ENSP00000386884	9606.ENSP00000263923	0	0	0	0	0.061	0.05	0	0.685	0.694
FBP1	PKM	4448472	4439337	9606.ENSP00000408025	9606.ENSP00000320171	0.069	0	0	0	0.077	0	0	0.673	0.694
FASN	ACSS2	4438061	4434303	9606.ENSP00000304592	9606.ENSP00000253382	0	0	0	0	0.238	0	0	0.613	0.693
AFP	TAT	4446452	4441813	9606.ENSP00000379138	9606.ENSP00000348234	0	0	0	0	0.08	0	0	0.68	0.693
TP53	TGFB1	4435880	4433189	9606.ENSP00000269305	9606.ENSP00000221930	0	0	0	0	0.061	0.255	0	0.597	0.693
GTPBP3	ERGIC3	4442170	4441995	9606.ENSP00000351644	9606.ENSP00000349970	0.167	0	0	0	0.489	0.185	0	0.221	0.693
AHSG	CRP	4447823	4434405	9606.ENSP00000393887	9606.ENSP00000255030	0	0	0	0	0.109	0	0	0.67	0.693
PLCB1	KDR	4440851	4435337	9606.ENSP00000338185	9606.ENSP00000263923	0	0	0	0	0	0.262	0.6	0	0.692
AKT1	PKM	4450372	4439337	9606.ENSP00000451828	9606.ENSP00000320171	0	0	0	0	0.053	0.223	0	0.614	0.691
PKM	AK8	4439337	4437499	9606.ENSP00000320171	9606.ENSP00000298545	0.044	0	0	0	0.064	0	0.65	0.131	0.691
CHD8	SCN2A	4446968	4444560	9606.ENSP00000382863	9606.ENSP00000364586	0	0	0	0	0.063	0.085	0	0.668	0.69
PCSK9	CRP	4437942	4434405	9606.ENSP00000303208	9606.ENSP00000255030	0	0	0	0	0.062	0	0	0.683	0.69
ACSL1	SLC27A5	4449224	4435195	9606.ENSP00000422607	9606.ENSP00000263093	0	0	0	0	0.122	0.133	0	0.624	0.689
CTNNB1	AMHR2	4441426	4434576	9606.ENSP00000344456	9606.ENSP00000257863	0	0	0	0	0	0.142	0	0.651	0.688
AKT1	ADCY1	4450372	4437392	9606.ENSP00000451828	9606.ENSP00000297323	0	0	0	0	0.061	0	0.6	0.236	0.688
HMGCR	ABCG5	4436751	4434794	9606.ENSP00000287936	9606.ENSP00000260645	0	0	0	0	0.055	0	0	0.681	0.686
EGLN1	ARNT	4442711	4442141	9606.ENSP00000355601	9606.ENSP00000351407	0	0	0	0	0	0	0	0.685	0.685
PTGS2	CASP3	4442894	4438651	9606.ENSP00000356438	9606.ENSP00000311032	0	0	0	0	0	0	0	0.685	0.685
SAA1	APOF	4447178	4446789	9606.ENSP00000384906	9606.ENSP00000381250	0	0	0	0	0.062	0	0.54	0.329	0.685
ENPP1	ADCY1	4442442	4437392	9606.ENSP00000354238	9606.ENSP00000297323	0	0	0	0	0.061	0	0.65	0.118	0.685
ACVRL1	KDR	4445807	4435337	9606.ENSP00000373574	9606.ENSP00000263923	0	0	0	0	0.103	0.097	0	0.642	0.685
PRMT1	HNRNPA1	4448400	4441190	9606.ENSP00000406162	9606.ENSP00000341826	0	0	0	0	0.223	0.401	0	0.375	0.684
ACSL1	ACSS2	4449224	4434303	9606.ENSP00000422607	9606.ENSP00000253382	0	0	0	0	0.08	0	0	0.67	0.684
AKT1	YY1	4450372	4435038	9606.ENSP00000451828	9606.ENSP00000262238	0	0	0	0	0.062	0.08	0	0.662	0.684
NR1H4	APOC3	4450225	4433396	9606.ENSP00000447149	9606.ENSP00000227667	0	0	0	0	0.352	0	0	0.531	0.683
PLCB1	EGFR	4440851	4436186	9606.ENSP00000338185	9606.ENSP00000275493	0	0	0	0	0	0.092	0.6	0.198	0.683
ATF4	CASP3	4440736	4438651	9606.ENSP00000336790	9606.ENSP00000311032	0	0	0	0	0	0	0	0.683	0.683
TLR3	EGFR	4437339	4436186	9606.ENSP00000296795	9606.ENSP00000275493	0	0	0	0	0	0.079	0	0.67	0.683
HSPA8	SYNCRIP	4449616	4443358	9606.ENSP00000432083	9606.ENSP00000358635	0	0	0	0	0.53	0	0	0.352	0.682
AFP	MET	4446452	4439114	9606.ENSP00000379138	9606.ENSP00000317272	0	0	0	0	0.07	0	0	0.672	0.682
CTSB	GBA	4441541	4438937	9606.ENSP00000345672	9606.ENSP00000314508	0	0	0	0	0.098	0	0	0.661	0.682
FASN	USF2	4438061	4433219	9606.ENSP00000304592	9606.ENSP00000222305	0	0	0	0	0.064	0.127	0	0.642	0.681
AS3MT	NT5C2	4443416	4440960	9606.ENSP00000358896	9606.ENSP00000339479	0	0	0	0	0	0	0	0.681	0.681
ADRBK1	RCVRN	4438765	4433355	9606.ENSP00000312262	9606.ENSP00000226193	0	0	0	0	0.061	0.491	0	0.387	0.681
IGFBP1	APOH	4436188	4432817	9606.ENSP00000275525	9606.ENSP00000205948	0	0	0	0	0.681	0	0	0	0.681
ARFGEF1	FBL	4435034	4433181	9606.ENSP00000262215	9606.ENSP00000221801	0	0	0	0	0	0.32	0	0.55	0.681
MTR	PEMT	4442697	4434430	9606.ENSP00000355536	9606.ENSP00000255389	0	0	0	0	0.061	0	0	0.675	0.681
SYNCRIP	MAPK14	4443358	4433482	9606.ENSP00000358635	9606.ENSP00000229795	0	0	0	0	0	0.625	0	0.185	0.681
ENSG00000196689	SCN11A	4450625	4438336	9606.ENSP00000459962	9606.ENSP00000307599	0	0	0	0	0	0	0	0.681	0.681
IGFBP1	NTS	4436188	4434454	9606.ENSP00000275525	9606.ENSP00000256010	0	0	0	0	0.673	0	0	0.064	0.68
SEC62	ANKRD45	4440810	4440243	9606.ENSP00000337688	9606.ENSP00000331268	0	0	0	0	0.464	0.064	0	0.413	0.679
AKT1	EGFR	4450372	4436186	9606.ENSP00000451828	9606.ENSP00000275493	0	0	0	0.554	0	0.431	0	0.973	0.678
ALDH7A1	CYP4A11	4447473	4438655	9606.ENSP00000387123	9606.ENSP00000311095	0	0	0	0	0.061	0.085	0.65	0.056	0.678
TP53	FBL	4435880	4433181	9606.ENSP00000269305	9606.ENSP00000221801	0	0	0	0	0.091	0.1	0	0.637	0.678
SCN8A	MAPK14	4441631	4433482	9606.ENSP00000346534	9606.ENSP00000229795	0	0	0	0	0	0.391	0	0.492	0.678
FOXM1	EGFR	4441245	4436186	9606.ENSP00000342307	9606.ENSP00000275493	0	0	0	0	0.049	0	0	0.675	0.678
SMPD1	CASP3	4441039	4438651	9606.ENSP00000340409	9606.ENSP00000311032	0	0	0	0	0.061	0	0	0.671	0.678
PLA2G2D	CYP4A11	4444505	4438655	9606.ENSP00000364246	9606.ENSP00000311095	0	0	0	0	0	0	0.65	0.116	0.677
PIK3CA	MLH1	4435346	4433549	9606.ENSP00000263967	9606.ENSP00000231790	0	0	0	0	0.061	0	0	0.669	0.676
ELAVL1	FBL	4447216	4433181	9606.ENSP00000385269	9606.ENSP00000221801	0	0	0	0	0.344	0	0	0.526	0.676
AKT1	ELAVL1	4450372	4447216	9606.ENSP00000451828	9606.ENSP00000385269	0	0	0	0	0.061	0	0	0.668	0.675
GHR	IGFBP1	4451768	4436188	9606.ENSP00000483403	9606.ENSP00000275525	0	0	0	0	0.061	0	0	0.669	0.675
IDH1	PIK3CA	4447650	4435346	9606.ENSP00000390265	9606.ENSP00000263967	0	0	0	0	0.061	0	0	0.669	0.675
TP53	APC	4435880	4434547	9606.ENSP00000269305	9606.ENSP00000257430	0	0	0	0	0	0.299	0	0.556	0.675
CCPG1	TBRG4	4448270	4434652	9606.ENSP00000403400	9606.ENSP00000258770	0	0	0	0	0	0	0	0.674	0.674
AFP	CASP3	4446452	4438651	9606.ENSP00000379138	9606.ENSP00000311032	0	0	0	0	0	0	0	0.674	0.674
CASP3	RPS6KB1	4438651	4433324	9606.ENSP00000311032	9606.ENSP00000225577	0	0	0	0	0	0.05	0	0.671	0.674
TNK2	EGFR	4445619	4436186	9606.ENSP00000371341	9606.ENSP00000275493	0	0	0	0.61	0	0.544	0	0.743	0.674
USF1	CTCF	4443013	4435355	9606.ENSP00000357000	9606.ENSP00000264010	0	0	0	0	0	0.089	0	0.656	0.673
COASY	HMGCR	4450753	4436751	9606.ENSP00000464814	9606.ENSP00000287936	0	0	0	0	0	0	0	0.673	0.673
NMNAT1	NT5C2	4444851	4440960	9606.ENSP00000366410	9606.ENSP00000339479	0	0	0	0	0	0	0.65	0.105	0.673
CREB1	CTNNB1	4447522	4441426	9606.ENSP00000387699	9606.ENSP00000344456	0	0	0	0	0.061	0.379	0	0.482	0.672
ENPP1	ABCC6	4442442	4432814	9606.ENSP00000354238	9606.ENSP00000205557	0	0	0	0	0.049	0	0	0.67	0.672
PBRM1	TP53	4446328	4435880	9606.ENSP00000378307	9606.ENSP00000269305	0	0	0	0	0	0.335	0	0.527	0.672
CYP7A1	APOB	4437780	4433584	9606.ENSP00000301645	9606.ENSP00000233242	0	0	0	0	0.083	0	0	0.657	0.672
ABCG1	APOB	4442587	4433584	9606.ENSP00000354995	9606.ENSP00000233242	0	0	0	0	0	0	0	0.672	0.672
PPARG	ATIC	4436745	4433672	9606.ENSP00000287820	9606.ENSP00000236959	0	0	0	0	0	0	0	0.671	0.671
HMGCR	ABCG8	4436751	4436013	9606.ENSP00000287936	9606.ENSP00000272286	0	0	0	0	0.055	0	0	0.666	0.671
IRS1	YWHAE	4438085	4435415	9606.ENSP00000304895	9606.ENSP00000264335	0	0	0	0	0.064	0.46	0	0.397	0.669
ANXA9	CD81	4443233	4435286	9606.ENSP00000357943	9606.ENSP00000263645	0	0	0	0	0	0	0	0.669	0.669
CREB1	PRKG2	4447522	4435428	9606.ENSP00000387699	9606.ENSP00000264399	0	0	0	0	0	0	0.6	0.207	0.669
POLA1	PKM	4445155	4439337	9606.ENSP00000368349	9606.ENSP00000320171	0	0	0	0	0.062	0	0.65	0.072	0.669
FADS1	FADS2	4439505	4436312	9606.ENSP00000322229	9606.ENSP00000278840	0	0	0.437	0.965	0.652	0	0	0.923	0.669
IL6ST	IFNB1	4445526	4445352	9606.ENSP00000370698	9606.ENSP00000369581	0	0	0	0	0	0	0.6	0.208	0.669
FASN	GCK	4438061	4433282	9606.ENSP00000304592	9606.ENSP00000223366	0	0	0	0	0.062	0	0	0.661	0.669
IRS1	PPARG	4438085	4436745	9606.ENSP00000304895	9606.ENSP00000287820	0	0	0	0	0	0	0	0.669	0.669
IFNB1	EGFR	4445352	4436186	9606.ENSP00000369581	9606.ENSP00000275493	0	0	0	0	0	0	0.6	0.208	0.669
PKM	ADCY1	4439337	4437392	9606.ENSP00000320171	9606.ENSP00000297323	0	0	0	0	0	0	0.65	0.092	0.668
COPA	NTS	4443021	4434454	9606.ENSP00000357048	9606.ENSP00000256010	0	0	0	0	0	0	0	0.668	0.668
PLCB1	DGKD	4440851	4435369	9606.ENSP00000338185	9606.ENSP00000264057	0	0	0	0	0.061	0	0.65	0.069	0.667
PCSK9	APOC3	4437942	4433396	9606.ENSP00000303208	9606.ENSP00000227667	0	0	0	0	0.127	0	0	0.633	0.666
PDE4B	AK8	4440326	4437499	9606.ENSP00000332116	9606.ENSP00000298545	0	0	0	0	0.063	0	0.65	0.058	0.664
PARP1	NCL	4442743	4439187	9606.ENSP00000355759	9606.ENSP00000318195	0	0	0	0	0.201	0.368	0	0.386	0.664
PDE4D	AK8	4441530	4437499	9606.ENSP00000345502	9606.ENSP00000298545	0	0	0	0	0.063	0	0.65	0.058	0.664
PRMT1	PARP1	4448400	4442743	9606.ENSP00000406162	9606.ENSP00000355759	0	0	0	0	0.097	0.336	0	0.483	0.663
PPP3CA	PLCB1	4446333	4440851	9606.ENSP00000378323	9606.ENSP00000338185	0	0	0	0	0.063	0.075	0.6	0.144	0.663
LGALS7	TP53	4445090	4435880	9606.ENSP00000367891	9606.ENSP00000269305	0	0	0	0	0	0	0	0.661	0.662
TKT	SOD1	4447693	4435927	9606.ENSP00000391481	9606.ENSP00000270142	0	0	0	0	0.113	0.509	0	0.283	0.661
TGFB1	HMOX1	4433189	4432912	9606.ENSP00000221930	9606.ENSP00000216117	0	0	0	0	0.088	0	0	0.643	0.661
DNAJA2	CLPB	4438906	4437053	9606.ENSP00000314030	9606.ENSP00000294053	0.07	0	0	0	0.16	0.263	0	0.482	0.661
ABCG5	APOA1	4434794	4433668	9606.ENSP00000260645	9606.ENSP00000236850	0	0	0	0	0.17	0	0	0.607	0.66
SEC63	ERGIC3	4443239	4441995	9606.ENSP00000357998	9606.ENSP00000349970	0	0	0	0	0.249	0	0	0.565	0.66
PLCB1	MET	4440851	4439114	9606.ENSP00000338185	9606.ENSP00000317272	0	0	0	0	0	0.185	0.6	0	0.66
PLA2G2D	CYP4F2	4444505	4433177	9606.ENSP00000364246	9606.ENSP00000221700	0	0	0	0	0	0	0.65	0.067	0.659
POLE	PKM	4439536	4439337	9606.ENSP00000322570	9606.ENSP00000320171	0	0	0	0	0.058	0.05	0.65	0	0.659
POLE	RRM2B	4439536	4434194	9606.ENSP00000322570	9606.ENSP00000251810	0	0	0	0	0.393	0.262	0	0.301	0.659
SLC2A1	GCK	4448824	4433282	9606.ENSP00000416293	9606.ENSP00000223366	0	0	0	0	0.063	0	0	0.651	0.659
IDH1	TALDO1	4447650	4439424	9606.ENSP00000390265	9606.ENSP00000321259	0.076	0	0	0	0.066	0.223	0	0.552	0.659
COASY	ACSS2	4450753	4434303	9606.ENSP00000464814	9606.ENSP00000253382	0.045	0	0	0	0.063	0	0	0.649	0.659
ENPP1	AK8	4442442	4437499	9606.ENSP00000354238	9606.ENSP00000298545	0	0	0	0	0.049	0	0.65	0.05	0.656
FASN	FADS2	4438061	4436312	9606.ENSP00000304592	9606.ENSP00000278840	0.044	0	0	0	0.116	0	0	0.626	0.656
FHIT	MLH1	4448899	4433549	9606.ENSP00000417480	9606.ENSP00000231790	0	0	0	0	0	0	0	0.655	0.655
GPT	APOB	4446354	4433584	9606.ENSP00000378408	9606.ENSP00000233242	0	0	0	0	0.064	0	0	0.647	0.655
PRKAR1A	TAT	4446068	4441813	9606.ENSP00000376475	9606.ENSP00000348234	0	0	0	0	0	0.082	0	0.64	0.655
IL6ST	PIK3CA	4445526	4435346	9606.ENSP00000370698	9606.ENSP00000263967	0	0	0	0	0.08	0	0.6	0.138	0.655
SLC2A1	IRS1	4448824	4438085	9606.ENSP00000416293	9606.ENSP00000304895	0	0	0	0	0	0	0	0.654	0.654
EPHB2	TP53	4444426	4435880	9606.ENSP00000363763	9606.ENSP00000269305	0	0	0	0	0	0.517	0	0.313	0.654
ACVR1B	TGFBR2	4450048	4442197	9606.ENSP00000442656	9606.ENSP00000351905	0	0	0	0.741	0.063	0.593	0	0.519	0.653
GPT	CASP3	4446354	4438651	9606.ENSP00000378408	9606.ENSP00000311032	0	0	0	0	0	0	0	0.653	0.653
PLA2G2D	FADS2	4444505	4436312	9606.ENSP00000364246	9606.ENSP00000278840	0	0	0	0	0.05	0	0.65	0	0.653
ENPP1	NT5C2	4442442	4440960	9606.ENSP00000354238	9606.ENSP00000339479	0	0	0	0	0	0	0.65	0.05	0.653
HSPA8	YWHAE	4449616	4435415	9606.ENSP00000432083	9606.ENSP00000264335	0	0	0	0	0.135	0.29	0	0.478	0.652
CTNNB1	MLH1	4441426	4433549	9606.ENSP00000344456	9606.ENSP00000231790	0	0	0	0	0.061	0	0	0.645	0.652
HNRNPA1	FBL	4441190	4433181	9606.ENSP00000341826	9606.ENSP00000221801	0	0	0	0	0.431	0.185	0	0.308	0.651
ATIC	AHCY	4433672	4433021	9606.ENSP00000236959	9606.ENSP00000217426	0	0	0	0	0.351	0.14	0	0.424	0.651
FASN	NR1H2	4438061	4434320	9606.ENSP00000304592	9606.ENSP00000253727	0	0	0	0	0	0.373	0	0.467	0.651
NT5C2	PDE4B	4440960	4440326	9606.ENSP00000339479	9606.ENSP00000332116	0	0	0	0	0	0	0.65	0.046	0.651
IRF3	AKT1	4451012	4450372	9606.ENSP00000471896	9606.ENSP00000451828	0	0	0	0	0.046	0.384	0	0.454	0.651
TP53	SLC2A3	4435880	4432652	9606.ENSP00000269305	9606.ENSP00000075120	0	0	0	0	0	0	0	0.65	0.65
PLA2G2D	PEMT	4444505	4434430	9606.ENSP00000364246	9606.ENSP00000255389	0	0	0	0	0	0	0.65	0	0.65
PDE4D	NT5C2	4441530	4440960	9606.ENSP00000345502	9606.ENSP00000339479	0	0	0	0	0	0	0.65	0	0.65
CASP3	SOD1	4438651	4435927	9606.ENSP00000311032	9606.ENSP00000270142	0	0	0	0	0	0.092	0	0.63	0.65
NT5C2	AK8	4440960	4437499	9606.ENSP00000339479	9606.ENSP00000298545	0	0	0	0	0	0	0.65	0	0.65
CTNNB1	PKM	4441426	4439337	9606.ENSP00000344456	9606.ENSP00000320171	0.044	0	0	0	0.071	0.379	0	0.438	0.649
EGLN1	RPS6KB1	4442711	4433324	9606.ENSP00000355601	9606.ENSP00000225577	0	0	0	0	0.057	0.185	0	0.579	0.649
ORM1	APOC3	4434700	4433396	9606.ENSP00000259396	9606.ENSP00000227667	0	0	0	0	0.562	0	0	0.233	0.649
ABCG8	APOC3	4436013	4433396	9606.ENSP00000272286	9606.ENSP00000227667	0	0	0	0	0.418	0	0	0.42	0.648
FASN	EGFR	4438061	4436186	9606.ENSP00000304592	9606.ENSP00000275493	0	0	0	0	0.066	0	0	0.638	0.648
SRP54	METAP2	4450371	4439753	9606.ENSP00000451818	9606.ENSP00000325312	0.122	0	0	0	0.175	0.057	0	0.545	0.647
AHSG	ASGR1	4447823	4435879	9606.ENSP00000393887	9606.ENSP00000269299	0	0	0	0	0.57	0	0	0.212	0.647
HDAC9	TP53	4448493	4435880	9606.ENSP00000408617	9606.ENSP00000269305	0	0	0	0	0	0.391	0	0.443	0.647
CREB1	CASP3	4447522	4438651	9606.ENSP00000387699	9606.ENSP00000311032	0	0	0	0	0	0	0	0.646	0.646
ABL1	NPM1	4443923	4437352	9606.ENSP00000361423	9606.ENSP00000296930	0	0	0	0	0	0.085	0	0.63	0.646
IL22	IL6ST	4450035	4445526	9606.ENSP00000442424	9606.ENSP00000370698	0	0	0	0	0	0	0.6	0.15	0.645
HNRNPA1	MRPL3	4441190	4435531	9606.ENSP00000341826	9606.ENSP00000264995	0	0	0	0	0.12	0.599	0	0.074	0.645
PNP	AHCY	4442485	4433021	9606.ENSP00000354532	9606.ENSP00000217426	0.135	0	0	0	0.063	0	0	0.597	0.645
ZNF692	ELAVL1	4447682	4447216	9606.ENSP00000391200	9606.ENSP00000385269	0	0	0	0	0	0	0	0.645	0.645
NR1H3	APOB	4451232	4433584	9606.ENSP00000477707	9606.ENSP00000233242	0	0	0	0	0.063	0	0	0.635	0.644
FASN	SOD1	4438061	4435927	9606.ENSP00000304592	9606.ENSP00000270142	0	0	0	0	0	0	0	0.644	0.644
DNAJA2	TBRG4	4438906	4434652	9606.ENSP00000314030	9606.ENSP00000258770	0	0	0	0	0.045	0	0	0.642	0.643
DNMT1	CTNNB1	4442259	4441426	9606.ENSP00000352516	9606.ENSP00000344456	0	0	0	0	0.077	0.379	0	0.428	0.643
SERPINA1	PIM1	4448813	4444200	9606.ENSP00000416066	9606.ENSP00000362608	0	0	0	0	0	0	0	0.643	0.643
POLE	PIK3CA	4439536	4435346	9606.ENSP00000322570	9606.ENSP00000263967	0	0	0	0	0.08	0.17	0	0.569	0.642
PKM	SLC2A3	4439337	4432652	9606.ENSP00000320171	9606.ENSP00000075120	0	0	0	0	0.073	0.05	0	0.626	0.642
NR1H4	PCSK9	4450225	4437942	9606.ENSP00000447149	9606.ENSP00000303208	0	0	0	0	0.11	0.081	0	0.597	0.642
HDGF	NUDT6	4443063	4438187	9606.ENSP00000357189	9606.ENSP00000306070	0	0	0	0	0	0	0	0.641	0.641
RRM2	POLE	4442396	4439536	9606.ENSP00000353770	9606.ENSP00000322570	0	0	0	0	0.422	0.262	0	0.227	0.641
HMGA2	ALDH2	4449827	4434937	9606.ENSP00000437621	9606.ENSP00000261733	0	0	0	0	0	0	0	0.641	0.641
SOD1	ATP7B	4435927	4433836	9606.ENSP00000270142	9606.ENSP00000242839	0	0	0	0	0	0.185	0	0.575	0.639
ABCG8	APOA1	4436013	4433668	9606.ENSP00000272286	9606.ENSP00000236850	0	0	0	0	0.242	0	0	0.543	0.639
PARP1	NPM1	4442743	4437352	9606.ENSP00000355759	9606.ENSP00000296930	0	0	0	0	0.149	0.456	0	0.282	0.639
GPD2	DGKG	4438431	4435536	9606.ENSP00000308610	9606.ENSP00000265022	0	0	0	0	0.135	0	0.6	0	0.639
CASP8	MDM2	4442125	4434604	9606.ENSP00000351273	9606.ENSP00000258149	0	0	0	0	0.188	0	0	0.574	0.639
BAG1	TP53	4449126	4435880	9606.ENSP00000420514	9606.ENSP00000269305	0	0	0	0	0	0.379	0	0.444	0.639
FASN	ATIC	4438061	4433672	9606.ENSP00000304592	9606.ENSP00000236959	0.043	0	0	0	0.065	0	0	0.627	0.638
BAK1	CASP3	4444397	4438651	9606.ENSP00000363591	9606.ENSP00000311032	0	0	0	0	0.057	0.168	0	0.576	0.638
SGK1	TP53	4442972	4435880	9606.ENSP00000356832	9606.ENSP00000269305	0	0	0	0	0	0	0	0.638	0.638
CXCR4	TGFB1	4447439	4433189	9606.ENSP00000386884	9606.ENSP00000221930	0	0	0	0	0.073	0	0	0.624	0.637
GPT	G6PD	4446354	4446162	9606.ENSP00000378408	9606.ENSP00000377192	0	0	0	0	0.085	0	0	0.618	0.636
ADRBK1	IRS1	4438765	4438085	9606.ENSP00000312262	9606.ENSP00000304895	0	0	0	0	0.082	0	0	0.619	0.636
MET	KDR	4439114	4435337	9606.ENSP00000317272	9606.ENSP00000263923	0	0	0	0.564	0	0.472	0	0.727	0.636
HNRNPA1	NPM1	4441190	4437352	9606.ENSP00000341826	9606.ENSP00000296930	0	0	0	0	0.402	0.185	0	0.312	0.635
ABCB1	ABL1	4451279	4443923	9606.ENSP00000478255	9606.ENSP00000361423	0	0	0	0	0	0.057	0	0.628	0.635
AKT1	SLC2A3	4450372	4432652	9606.ENSP00000451828	9606.ENSP00000075120	0	0	0	0	0.062	0.261	0	0.514	0.634
NR1H4	SULT2A1	4450225	4433198	9606.ENSP00000447149	9606.ENSP00000222002	0	0	0	0	0.146	0	0	0.59	0.634
AKT1	HNRNPA1	4450372	4441190	9606.ENSP00000451828	9606.ENSP00000341826	0	0	0	0	0	0.085	0	0.616	0.634
USF1	APOB	4443013	4433584	9606.ENSP00000357000	9606.ENSP00000233242	0	0	0	0	0	0	0	0.634	0.634
CREB3L1	AKT1	4451628	4450372	9606.ENSP00000481956	9606.ENSP00000451828	0	0	0	0	0.059	0	0.6	0.106	0.634
FADS1	FASN	4439505	4438061	9606.ENSP00000322229	9606.ENSP00000304592	0.044	0	0	0	0.086	0	0	0.613	0.633
AFP	ASGR1	4446452	4435879	9606.ENSP00000379138	9606.ENSP00000269299	0	0	0	0	0.328	0	0	0.477	0.633
ABCB1	PIM1	4451279	4444200	9606.ENSP00000478255	9606.ENSP00000362608	0	0	0	0	0	0.404	0	0.408	0.632
AKT1S1	PRKAA1	4445954	4441594	9606.ENSP00000375711	9606.ENSP00000346148	0	0	0	0	0	0	0.6	0.12	0.632
RBKS	AK8	4438257	4437499	9606.ENSP00000306817	9606.ENSP00000298545	0.052	0	0	0	0.061	0	0	0.62	0.632
SLC25A4	RRM2B	4436430	4434194	9606.ENSP00000281456	9606.ENSP00000251810	0	0	0	0	0.065	0	0	0.621	0.631
CTSB	CASP3	4441541	4438651	9606.ENSP00000345672	9606.ENSP00000311032	0	0	0	0	0	0	0	0.631	0.631
TFDP3	APC	4447233	4434547	9606.ENSP00000385461	9606.ENSP00000257430	0	0	0	0	0	0	0	0.63	0.63
ELAVL1	EGFR	4447216	4436186	9606.ENSP00000385269	9606.ENSP00000275493	0	0	0	0	0	0	0	0.629	0.63
ASAP3	APC	4440894	4434547	9606.ENSP00000338769	9606.ENSP00000257430	0	0	0	0	0.052	0.625	0	0	0.629
NCOA6	PPARG	4444453	4436745	9606.ENSP00000363929	9606.ENSP00000287820	0	0	0	0	0	0.379	0	0.427	0.629
SAA1	APOH	4447178	4432817	9606.ENSP00000384906	9606.ENSP00000205948	0	0	0	0	0.062	0	0.54	0.211	0.629
IGFBP1	APOC3	4436188	4433396	9606.ENSP00000275525	9606.ENSP00000227667	0	0	0	0	0.547	0	0	0.216	0.629
CREB3L1	DDIT3	4451628	4450263	9606.ENSP00000481956	9606.ENSP00000448665	0	0	0	0	0	0.442	0	0.361	0.628
TKT	ACSS2	4447693	4434303	9606.ENSP00000391481	9606.ENSP00000253382	0	0	0	0	0.084	0.261	0	0.494	0.628
CREB1	PPARG	4447522	4436745	9606.ENSP00000387699	9606.ENSP00000287820	0	0	0	0	0	0.05	0	0.625	0.628
CASP8	SMPD1	4442125	4441039	9606.ENSP00000351273	9606.ENSP00000340409	0	0	0	0	0.061	0.305	0	0.475	0.628
ABCC8	PCSK2	4438006	4435102	9606.ENSP00000303960	9606.ENSP00000262545	0.044	0	0	0	0.214	0.064	0	0.532	0.627
IL22	EGFR	4450035	4436186	9606.ENSP00000442424	9606.ENSP00000275493	0	0	0	0	0	0	0.6	0.107	0.627
A1CF	HAAO	4446414	4437103	9606.ENSP00000378868	9606.ENSP00000294973	0	0	0	0	0.626	0	0	0	0.626
AKT1	TJP1	4450372	4436435	9606.ENSP00000451828	9606.ENSP00000281537	0	0	0	0	0	0.074	0	0.612	0.626
NR1H4	FOXM1	4450225	4441245	9606.ENSP00000447149	9606.ENSP00000342307	0	0	0	0	0	0.102	0	0.6	0.626
AHSG	NTS	4447823	4434454	9606.ENSP00000393887	9606.ENSP00000256010	0	0	0	0	0.616	0	0	0.064	0.625
NR1I3	CYP7A1	4442999	4437780	9606.ENSP00000356959	9606.ENSP00000301645	0	0	0	0	0.064	0.085	0	0.596	0.624
AKT1	TNK2	4450372	4445619	9606.ENSP00000451828	9606.ENSP00000371341	0	0	0	0.568	0.084	0.432	0	0.723	0.624
ACVRL1	ANGPT2	4445807	4438957	9606.ENSP00000373574	9606.ENSP00000314897	0	0	0	0	0.082	0.065	0	0.597	0.624
AKT1	STARD13	4450372	4440899	9606.ENSP00000451828	9606.ENSP00000338785	0	0	0	0	0	0	0	0.624	0.624
ELOVL4	FADS2	4443401	4436312	9606.ENSP00000358831	9606.ENSP00000278840	0	0	0	0	0.062	0	0	0.614	0.623
NR1H4	YY1	4450225	4435038	9606.ENSP00000447149	9606.ENSP00000262238	0	0	0	0	0	0.111	0	0.593	0.623
LAPTM4B	YWHAZ	4448224	4446480	9606.ENSP00000402301	9606.ENSP00000379287	0	0	0	0	0.062	0	0	0.614	0.622
CYP7A1	APOA1	4437780	4433668	9606.ENSP00000301645	9606.ENSP00000236850	0	0	0	0	0.082	0	0	0.605	0.622
AFP	APOC3	4446452	4433396	9606.ENSP00000379138	9606.ENSP00000227667	0	0	0	0	0.562	0	0	0.171	0.622
BCL2	CTSB	4446777	4441541	9606.ENSP00000381185	9606.ENSP00000345672	0	0	0	0	0.044	0	0.6	0.093	0.622
GK	TALDO1	4448193	4439424	9606.ENSP00000401720	9606.ENSP00000321259	0.054	0	0	0	0.063	0	0	0.607	0.621
NR1H3	HMGCR	4451232	4436751	9606.ENSP00000477707	9606.ENSP00000287936	0	0	0	0	0.061	0	0	0.613	0.621
EPHX1	CYP4F2	4451441	4433177	9606.ENSP00000480004	9606.ENSP00000221700	0	0	0	0	0.062	0.081	0	0.596	0.621
ABCG1	HMGCR	4442587	4436751	9606.ENSP00000354995	9606.ENSP00000287936	0	0	0	0	0.05	0	0	0.616	0.62
CASP8	CTNNB1	4442125	4441426	9606.ENSP00000351273	9606.ENSP00000344456	0	0	0	0	0	0.387	0	0.404	0.619
SCN5A	SGK1	4448544	4442972	9606.ENSP00000410257	9606.ENSP00000356832	0	0	0	0	0	0.084	0	0.601	0.619
PCSK9	ABCG5	4437942	4434794	9606.ENSP00000303208	9606.ENSP00000260645	0	0	0	0	0.111	0	0	0.588	0.618
ABCG1	CYP7A1	4442587	4437780	9606.ENSP00000354995	9606.ENSP00000301645	0	0	0	0	0.042	0.052	0	0.613	0.618
TGFBR2	ACVR1	4442197	4435284	9606.ENSP00000351905	9606.ENSP00000263640	0	0	0	0.757	0.097	0.541	0	0.497	0.618
G6PD	CLPB	4446162	4437053	9606.ENSP00000377192	9606.ENSP00000294053	0	0	0	0	0.091	0.34	0	0.413	0.617
PNP	RBKS	4442485	4438257	9606.ENSP00000354532	9606.ENSP00000306817	0.167	0	0	0	0	0	0	0.559	0.617
FURIN	HFE	4451788	4448894	9606.ENSP00000483552	9606.ENSP00000417404	0	0	0	0	0.061	0.063	0	0.598	0.616
CASP3	MLH1	4438651	4433549	9606.ENSP00000311032	9606.ENSP00000231790	0	0	0	0	0	0.513	0	0.243	0.615
DNM1L	VPS45	4450276	4443263	9606.ENSP00000449089	9606.ENSP00000358126	0	0	0	0	0.086	0.128	0	0.556	0.615
ABCC2	NR1I3	4443534	4442999	9606.ENSP00000359478	9606.ENSP00000356959	0	0	0	0	0.064	0	0	0.605	0.615
PRMT1	YY1	4448400	4435038	9606.ENSP00000406162	9606.ENSP00000262238	0	0	0	0	0	0.396	0	0.387	0.614
PTGS2	CRP	4442894	4434405	9606.ENSP00000356438	9606.ENSP00000255030	0	0	0	0	0	0	0	0.614	0.614
ABCC2	CYP7A1	4443534	4437780	9606.ENSP00000359478	9606.ENSP00000301645	0	0	0	0	0.079	0.05	0	0.594	0.614
SERPINA1	APOH	4448813	4432817	9606.ENSP00000416066	9606.ENSP00000205948	0	0	0	0	0.298	0	0	0.473	0.614
AKT1S1	PRKAB1	4445954	4433461	9606.ENSP00000375711	9606.ENSP00000229328	0	0	0	0	0.061	0	0.6	0.056	0.614
PBRM1	PIK3CA	4446328	4435346	9606.ENSP00000378307	9606.ENSP00000263967	0	0	0	0	0.159	0.175	0	0.487	0.613
SERBP1	HNRNPA1	4443649	4441190	9606.ENSP00000360034	9606.ENSP00000341826	0	0	0	0	0.278	0.32	0	0.273	0.612
PTGS2	TGFB1	4442894	4433189	9606.ENSP00000356438	9606.ENSP00000221930	0	0	0	0	0.088	0	0	0.592	0.612
ABCB1	CTNNB1	4451279	4441426	9606.ENSP00000478255	9606.ENSP00000344456	0	0	0	0	0	0.063	0	0.602	0.612
SGK1	IRS1	4442972	4438085	9606.ENSP00000356832	9606.ENSP00000304895	0	0	0	0	0	0.126	0	0.574	0.611
SERPINA1	APOC3	4448813	4433396	9606.ENSP00000416066	9606.ENSP00000227667	0	0	0	0	0.289	0	0	0.475	0.61
ANKRD45	CLPB	4440243	4437053	9606.ENSP00000331268	9606.ENSP00000294053	0.075	0	0	0	0.218	0.268	0	0.352	0.61
TXNDC5	ERP29	4445270	4434938	9606.ENSP00000369081	9606.ENSP00000261735	0	0	0	0	0.063	0	0	0.601	0.61
FHIT	MDM2	4448899	4434604	9606.ENSP00000417480	9606.ENSP00000258149	0	0	0	0	0	0.379	0	0.399	0.61
STARD13	STARD10	4440899	4440653	9606.ENSP00000338785	9606.ENSP00000335247	0	0	0	0	0	0	0	0.61	0.61
GPD2	DGKD	4438431	4435369	9606.ENSP00000308610	9606.ENSP00000264057	0	0	0	0	0.063	0	0.6	0	0.609
BAK1	CASP8	4444397	4442125	9606.ENSP00000363591	9606.ENSP00000351273	0	0	0	0	0.061	0.168	0	0.54	0.609
CXCR4	MET	4447439	4439114	9606.ENSP00000386884	9606.ENSP00000317272	0	0	0	0	0	0.072	0	0.596	0.609
ACSL1	ECI2	4449224	4445329	9606.ENSP00000422607	9606.ENSP00000369461	0.052	0	0	0	0.229	0	0	0.508	0.609
NUPR1	ATF4	4446432	4440736	9606.ENSP00000379003	9606.ENSP00000336790	0	0	0	0	0	0	0	0.609	0.609
USF1	YY1	4443013	4435038	9606.ENSP00000357000	9606.ENSP00000262238	0	0	0	0	0	0.089	0	0.587	0.608
HDAC9	ZFHX3	4448493	4435826	9606.ENSP00000408617	9606.ENSP00000268489	0	0	0	0	0	0	0	0.607	0.607
GK	G6PD	4448193	4446162	9606.ENSP00000401720	9606.ENSP00000377192	0.045	0	0	0	0.062	0	0	0.596	0.607
NPM1	CTCF	4437352	4435355	9606.ENSP00000296930	9606.ENSP00000264010	0	0	0	0	0.115	0.361	0	0.359	0.606
AKT1	PPP3CA	4450372	4446333	9606.ENSP00000451828	9606.ENSP00000378323	0	0	0	0	0	0.409	0	0.361	0.606
GHR	IFNB1	4451768	4445352	9606.ENSP00000483403	9606.ENSP00000369581	0	0	0	0	0	0	0.6	0.055	0.605
ABL1	EGFR	4443923	4436186	9606.ENSP00000361423	9606.ENSP00000275493	0	0	0	0.591	0.069	0.431	0	0.708	0.605
AKT1S1	PIM1	4445954	4444200	9606.ENSP00000375711	9606.ENSP00000362608	0	0	0	0	0.049	0	0	0.6	0.604
AKT1S1	PRKAB2	4445954	4434342	9606.ENSP00000375711	9606.ENSP00000254101	0	0	0	0	0.049	0	0.6	0.044	0.604
GHR	IL22	4451768	4450035	9606.ENSP00000483403	9606.ENSP00000442424	0	0	0	0	0	0	0.6	0.051	0.604
HDAC9	YWHAE	4448493	4435415	9606.ENSP00000408617	9606.ENSP00000264335	0	0	0	0	0.057	0.597	0	0	0.604
IFNB1	PTGS2	4445352	4442894	9606.ENSP00000369581	9606.ENSP00000356438	0	0	0	0	0.065	0	0	0.593	0.603
CCPG1	DNAJA2	4448270	4438906	9606.ENSP00000403400	9606.ENSP00000314030	0	0	0	0	0.061	0	0	0.595	0.603
NDE1	MCRS1	4446534	4441953	9606.ENSP00000379643	9606.ENSP00000349640	0	0	0	0	0	0	0	0.602	0.603
ADRBK1	MDM2	4438765	4434604	9606.ENSP00000312262	9606.ENSP00000258149	0	0	0	0	0	0.472	0	0.279	0.603
COASY	ACSL1	4450753	4449224	9606.ENSP00000464814	9606.ENSP00000422607	0.068	0	0	0	0.049	0	0	0.588	0.603
APAF1	ABL1	4450251	4443923	9606.ENSP00000448165	9606.ENSP00000361423	0	0	0	0	0.049	0.087	0	0.578	0.602
HNRNPA1	MAPK14	4441190	4433482	9606.ENSP00000341826	9606.ENSP00000229795	0	0	0	0	0	0.223	0	0.507	0.602
PARP1	YY1	4442743	4435038	9606.ENSP00000355759	9606.ENSP00000262238	0	0	0	0	0.124	0.348	0	0.359	0.602
AKT1S1	IRS1	4445954	4438085	9606.ENSP00000375711	9606.ENSP00000304895	0	0	0	0	0	0	0	0.602	0.602
PRMT1	NCL	4448400	4439187	9606.ENSP00000406162	9606.ENSP00000318195	0	0	0	0	0.172	0.34	0	0.328	0.601
CRP	APOC3	4434405	4433396	9606.ENSP00000255030	9606.ENSP00000227667	0	0	0	0	0.185	0	0	0.53	0.601
BCL2	CTSL	4446777	4441511	9606.ENSP00000381185	9606.ENSP00000345344	0	0	0	0	0.044	0	0.6	0	0.601
CREB3L1	PRKG2	4451628	4435428	9606.ENSP00000481956	9606.ENSP00000264399	0	0	0	0	0	0	0.6	0	0.6
PRLR	IL22	4451730	4450035	9606.ENSP00000482954	9606.ENSP00000442424	0	0	0	0	0	0	0.6	0	0.6
CTSL	TP53	4441511	4435880	9606.ENSP00000345344	9606.ENSP00000269305	0	0	0	0	0	0	0	0.6	0.6
PRKG2	CREB3L3	4435428	4432655	9606.ENSP00000264399	9606.ENSP00000078445	0	0	0	0	0	0	0.6	0	0.6
PRLR	IFNB1	4451730	4445352	9606.ENSP00000482954	9606.ENSP00000369581	0	0	0	0	0	0	0.6	0.041	0.6
ATF4	PRKG2	4440736	4435428	9606.ENSP00000336790	9606.ENSP00000264399	0	0	0	0	0	0	0.6	0	0.6
APOA1BP	PNPO	4443067	4433322	9606.ENSP00000357218	9606.ENSP00000225573	0.043	0.589	0	0	0.063	0	0	0	0.6
RBKS	GCK	4438257	4433282	9606.ENSP00000306817	9606.ENSP00000223366	0	0	0	0	0.064	0	0	0.589	0.599
PLCB1	TRPM7	4440851	4439347	9606.ENSP00000338185	9606.ENSP00000320239	0	0	0	0	0	0.294	0	0.455	0.599
SLC25A17	ABCD4	4447668	4441920	9606.ENSP00000390722	9606.ENSP00000349396	0	0	0	0	0.114	0	0	0.566	0.599
CYP7A1	SULT2A1	4437780	4433198	9606.ENSP00000301645	9606.ENSP00000222002	0	0	0	0	0.079	0	0	0.582	0.598
MT1B	SOD1	4440622	4435927	9606.ENSP00000334998	9606.ENSP00000270142	0	0	0	0	0	0.17	0	0.535	0.598
NR1H4	A1CF	4450225	4446414	9606.ENSP00000447149	9606.ENSP00000378868	0	0	0	0	0.598	0	0	0	0.598
ABCB1	NR1I3	4451279	4442999	9606.ENSP00000478255	9606.ENSP00000356959	0	0	0	0	0.061	0	0	0.589	0.597
AKT1	HSPA8	4450372	4449616	9606.ENSP00000451828	9606.ENSP00000432083	0	0	0	0	0	0.183	0	0.527	0.597
ABCA1	PCSK9	4444444	4437942	9606.ENSP00000363868	9606.ENSP00000303208	0	0	0	0	0.051	0	0	0.592	0.597
BAG1	BCL2	4449126	4446777	9606.ENSP00000420514	9606.ENSP00000381185	0	0	0	0	0	0.472	0	0.268	0.597
ABCB11	SULT2A1	4435322	4433198	9606.ENSP00000263817	9606.ENSP00000222002	0	0	0	0	0.079	0	0	0.58	0.597
HNF1B	TP53	4451465	4435880	9606.ENSP00000480291	9606.ENSP00000269305	0	0	0	0	0.061	0	0	0.588	0.597
AFP	CRP	4446452	4434405	9606.ENSP00000379138	9606.ENSP00000255030	0	0	0	0	0.063	0	0	0.588	0.597
GPT	HMOX1	4446354	4432912	9606.ENSP00000378408	9606.ENSP00000216117	0	0	0	0	0	0	0	0.597	0.597
ASNA1	PTGS1	4450810	4442503	9606.ENSP00000466379	9606.ENSP00000354612	0	0	0	0	0	0	0	0.596	0.596
AKT1	TLR3	4450372	4437339	9606.ENSP00000451828	9606.ENSP00000296795	0	0	0	0	0	0.123	0	0.559	0.596
HNRNPA1	PKM	4441190	4439337	9606.ENSP00000341826	9606.ENSP00000320171	0	0	0	0	0.062	0.07	0	0.573	0.595
LMNA	CTCF	4443076	4435355	9606.ENSP00000357283	9606.ENSP00000264010	0	0	0	0	0	0.345	0	0.405	0.594
ELAVL1	NCL	4447216	4439187	9606.ENSP00000385269	9606.ENSP00000318195	0	0	0	0.592	0.426	0	0	0.728	0.594
ISYNA1	PEMT	4440819	4434430	9606.ENSP00000337746	9606.ENSP00000255389	0	0	0	0	0.082	0	0	0.575	0.594
ATIC	RPS6KB1	4433672	4433324	9606.ENSP00000236959	9606.ENSP00000225577	0	0	0	0	0.059	0	0	0.587	0.594
ABCB1	AKT1	4451279	4450372	9606.ENSP00000478255	9606.ENSP00000451828	0	0	0	0	0.061	0.057	0	0.579	0.594
NMNAT1	PNP	4444851	4442485	9606.ENSP00000366410	9606.ENSP00000354532	0	0	0	0	0.056	0	0	0.587	0.594
IGF2R	IGFBP1	4441925	4436188	9606.ENSP00000349437	9606.ENSP00000275525	0	0	0	0	0	0	0	0.594	0.594
CASP3	KDR	4438651	4435337	9606.ENSP00000311032	9606.ENSP00000263923	0	0	0	0	0	0	0	0.594	0.594
HAMP	SLC39A14	4451011	4442288	9606.ENSP00000471894	9606.ENSP00000352779	0	0	0	0	0.062	0	0	0.584	0.593
AKT1	PCSK9	4450372	4437942	9606.ENSP00000451828	9606.ENSP00000303208	0	0	0	0	0.061	0.061	0	0.575	0.592
ABCA1	APOC3	4444444	4433396	9606.ENSP00000363868	9606.ENSP00000227667	0	0	0	0	0.061	0	0	0.584	0.592
STARD10	CLPB	4440653	4437053	9606.ENSP00000335247	9606.ENSP00000294053	0	0	0	0	0.078	0	0	0.575	0.592
NR1I3	ABCB11	4442999	4435322	9606.ENSP00000356959	9606.ENSP00000263817	0	0	0	0	0.078	0	0	0.575	0.591
MCRS1	FBL	4441953	4433181	9606.ENSP00000349640	9606.ENSP00000221801	0	0	0	0	0.074	0.379	0	0.347	0.591
SLC39A14	TP53	4442288	4435880	9606.ENSP00000352779	9606.ENSP00000269305	0	0	0	0	0	0	0	0.591	0.591
FBP1	GCK	4448472	4433282	9606.ENSP00000408025	9606.ENSP00000223366	0	0	0	0	0.064	0	0	0.58	0.59
FRK	EGFR	4451155	4436186	9606.ENSP00000476145	9606.ENSP00000275493	0	0	0	0.702	0	0.484	0	0.704	0.59
PIK3CA	MDM2	4435346	4434604	9606.ENSP00000263967	9606.ENSP00000258149	0	0	0	0	0.064	0	0	0.58	0.59
IRS1	GCK	4438085	4433282	9606.ENSP00000304895	9606.ENSP00000223366	0	0	0	0	0	0	0	0.589	0.589
PPARG	MAPK14	4436745	4433482	9606.ENSP00000287820	9606.ENSP00000229795	0	0	0	0	0	0.073	0	0.573	0.588
ELAVL1	SLC7A1	4447216	4445449	9606.ENSP00000385269	9606.ENSP00000370128	0	0	0	0	0.064	0	0	0.578	0.588
FOXM1	GCK	4441245	4433282	9606.ENSP00000342307	9606.ENSP00000223366	0	0	0	0	0	0	0	0.588	0.588
ABCA1	FASN	4444444	4438061	9606.ENSP00000363868	9606.ENSP00000304592	0	0	0	0	0	0	0	0.588	0.588
HDAC9	DNMT1	4448493	4442259	9606.ENSP00000408617	9606.ENSP00000352516	0	0	0	0	0.061	0.186	0	0.503	0.587
DDIT3	TP53	4450263	4435880	9606.ENSP00000448665	9606.ENSP00000269305	0	0	0	0	0	0	0	0.587	0.587
LMNA	CASP3	4443076	4438651	9606.ENSP00000357283	9606.ENSP00000311032	0	0	0	0	0.05	0.087	0	0.562	0.587
YY1	HES1	4435038	4433557	9606.ENSP00000262238	9606.ENSP00000232424	0	0	0	0	0	0.068	0	0.575	0.586
SLC2A1	G6PD	4448824	4446162	9606.ENSP00000416293	9606.ENSP00000377192	0	0	0	0	0.084	0	0	0.565	0.585
HFE	SLC39A14	4448894	4442288	9606.ENSP00000417404	9606.ENSP00000352779	0	0	0	0	0	0	0	0.584	0.584
PCSK9	ABCG8	4437942	4436013	9606.ENSP00000303208	9606.ENSP00000272286	0	0	0	0	0.09	0	0	0.562	0.584
HSPA8	CXCR4	4449616	4447439	9606.ENSP00000432083	9606.ENSP00000386884	0	0	0	0	0	0.386	0	0.349	0.583
DNMT1	PPARG	4442259	4436745	9606.ENSP00000352516	9606.ENSP00000287820	0	0	0	0	0	0.101	0	0.555	0.583
ABCB1	HSPA8	4451279	4449616	9606.ENSP00000478255	9606.ENSP00000432083	0	0	0	0	0.061	0.176	0	0.504	0.583
SERPINB9	CASP8	4445438	4442125	9606.ENSP00000370074	9606.ENSP00000351273	0	0	0	0	0.055	0.379	0	0.348	0.583
ATIC	HMOX1	4433672	4432912	9606.ENSP00000236959	9606.ENSP00000216117	0	0	0	0	0	0	0	0.583	0.583
PARP1	MET	4442743	4439114	9606.ENSP00000355759	9606.ENSP00000317272	0	0	0	0	0.086	0.057	0	0.555	0.583
ABCG5	ABCC6	4434794	4432814	9606.ENSP00000260645	9606.ENSP00000205557	0	0	0	0	0.1	0.091	0	0.531	0.583
CYP7A1	HSD17B7	4437780	4434363	9606.ENSP00000301645	9606.ENSP00000254521	0	0	0	0	0.085	0.333	0	0.372	0.583
SLC2A1	EGLN1	4448824	4442711	9606.ENSP00000416293	9606.ENSP00000355601	0	0	0	0	0	0	0	0.582	0.582
TGFBR2	MLH1	4442197	4433549	9606.ENSP00000351905	9606.ENSP00000231790	0	0	0	0	0	0	0	0.582	0.582
EGLN1	SDHAF2	4442711	4437794	9606.ENSP00000355601	9606.ENSP00000301761	0	0	0	0	0	0	0	0.582	0.582
PKM	GCK	4439337	4433282	9606.ENSP00000320171	9606.ENSP00000223366	0	0	0	0	0.133	0.094	0	0.51	0.582
HDGF	TP53	4443063	4435880	9606.ENSP00000357189	9606.ENSP00000269305	0	0	0	0	0	0	0	0.582	0.582
SAA1	AMY1A	4447178	4443456	9606.ENSP00000384906	9606.ENSP00000359100	0	0	0	0	0	0	0	0.582	0.582
PTGS2	DNMT1	4442894	4442259	9606.ENSP00000356438	9606.ENSP00000352516	0	0	0	0	0	0	0	0.58	0.58
MT1G	SOD1	4447689	4435927	9606.ENSP00000391397	9606.ENSP00000270142	0	0	0	0	0	0.17	0	0.515	0.58
SERPINA1	TP53	4448813	4435880	9606.ENSP00000416066	9606.ENSP00000269305	0	0	0	0	0	0	0	0.58	0.58
DDIT3	CASP8	4450263	4442125	9606.ENSP00000448665	9606.ENSP00000351273	0	0	0	0	0	0	0	0.58	0.58
PTGS2	TJP1	4442894	4436435	9606.ENSP00000356438	9606.ENSP00000281537	0	0	0	0	0	0	0	0.58	0.58
HDGFRP2	COPG2	4451763	4448227	9606.ENSP00000483345	9606.ENSP00000402346	0	0	0	0	0	0	0	0.579	0.579
SERPINA1	TAT	4448813	4441813	9606.ENSP00000416066	9606.ENSP00000348234	0	0	0	0	0.142	0	0	0.53	0.579
HMGCR	APOA1	4436751	4433668	9606.ENSP00000287936	9606.ENSP00000236850	0	0	0	0	0	0	0	0.579	0.579
AKT1S1	PIK3CA	4445954	4435346	9606.ENSP00000375711	9606.ENSP00000263967	0	0	0	0	0	0.186	0	0.504	0.579
PAH	APOH	4450247	4432817	9606.ENSP00000448059	9606.ENSP00000205948	0	0	0	0	0.554	0	0	0.091	0.578
ACVRL1	IL6ST	4445807	4445526	9606.ENSP00000373574	9606.ENSP00000370698	0	0	0	0	0	0.055	0	0.572	0.578
PCSK9	CD81	4437942	4435286	9606.ENSP00000303208	9606.ENSP00000263645	0	0	0	0	0	0	0	0.577	0.578
CASP3	PPARG	4438651	4436745	9606.ENSP00000311032	9606.ENSP00000287820	0	0	0	0	0	0.058	0	0.571	0.578
GPT	APOA1	4446354	4433668	9606.ENSP00000378408	9606.ENSP00000236850	0	0	0	0	0.077	0	0	0.56	0.576
PAH	A1CF	4450247	4446414	9606.ENSP00000448059	9606.ENSP00000378868	0	0	0	0	0.576	0	0	0	0.576
CREB1	USF1	4447522	4443013	9606.ENSP00000387699	9606.ENSP00000357000	0	0	0	0	0	0	0	0.576	0.576
CXCR4	YY1	4447439	4435038	9606.ENSP00000386884	9606.ENSP00000262238	0	0	0	0	0	0.05	0	0.572	0.576
AKT1	DDIT3	4450372	4450263	9606.ENSP00000451828	9606.ENSP00000448665	0	0	0	0	0	0.061	0	0.566	0.575
NCL	YY1	4439187	4435038	9606.ENSP00000318195	9606.ENSP00000262238	0	0	0	0	0.068	0.387	0	0.314	0.574
PTGS2	YY1	4442894	4435038	9606.ENSP00000356438	9606.ENSP00000262238	0	0	0	0	0	0	0	0.574	0.574
SCN5A	ABCC9	4448544	4434835	9606.ENSP00000410257	9606.ENSP00000261200	0	0	0	0	0.061	0.064	0	0.555	0.574
A1CF	ABCC2	4446414	4443534	9606.ENSP00000378868	9606.ENSP00000359478	0	0	0	0	0.573	0	0	0	0.573
ENSG00000196689	EGFR	4450625	4436186	9606.ENSP00000459962	9606.ENSP00000275493	0	0	0	0	0	0	0	0.572	0.573
PARP1	EGFR	4442743	4436186	9606.ENSP00000355759	9606.ENSP00000275493	0	0	0	0	0	0.099	0	0.546	0.573
LMNA	TP53	4443076	4435880	9606.ENSP00000357283	9606.ENSP00000269305	0	0	0	0	0.061	0.111	0	0.529	0.572
COASY	FASN	4450753	4438061	9606.ENSP00000464814	9606.ENSP00000304592	0.048	0	0	0	0.082	0	0	0.55	0.572
ELAVL1	RRM2	4447216	4442396	9606.ENSP00000385269	9606.ENSP00000353770	0	0	0	0	0.077	0	0	0.556	0.572
ELAVL1	ABL1	4447216	4443923	9606.ENSP00000385269	9606.ENSP00000361423	0	0	0	0	0	0	0	0.571	0.571
EGFR	MLH1	4436186	4433549	9606.ENSP00000275493	9606.ENSP00000231790	0	0	0	0	0	0	0	0.571	0.571
HNF1B	GCK	4451465	4433282	9606.ENSP00000480291	9606.ENSP00000223366	0	0	0	0	0.063	0	0	0.56	0.57
POLE	TP53	4439536	4435880	9606.ENSP00000322570	9606.ENSP00000269305	0	0	0	0	0.062	0.093	0	0.535	0.569
NR1H4	HAAO	4450225	4437103	9606.ENSP00000447149	9606.ENSP00000294973	0	0	0	0	0.553	0	0	0.073	0.568
BAG1	MET	4449126	4439114	9606.ENSP00000420514	9606.ENSP00000317272	0	0	0	0	0	0.391	0	0.319	0.568
APAF1	MDM2	4450251	4434604	9606.ENSP00000448165	9606.ENSP00000258149	0	0	0	0	0.061	0	0	0.558	0.568
NR1H4	HNF4G	4450225	4446548	9606.ENSP00000447149	9606.ENSP00000379701	0	0	0	0.638	0.465	0.128	0	0.332	0.567
RRM2	HNRNPA1	4442396	4441190	9606.ENSP00000353770	9606.ENSP00000341826	0	0	0	0	0.117	0	0	0.53	0.567
AKT1	FHIT	4450372	4448899	9606.ENSP00000451828	9606.ENSP00000417480	0	0	0	0	0	0	0	0.567	0.567
IRF3	HMOX1	4451012	4432912	9606.ENSP00000471896	9606.ENSP00000216117	0	0	0	0	0	0	0	0.566	0.566
AKT1	IDH1	4450372	4447650	9606.ENSP00000451828	9606.ENSP00000390265	0	0	0	0	0.063	0	0	0.556	0.566
DDX58	ZC3H12A	4445284	4444104	9606.ENSP00000369213	9606.ENSP00000362179	0	0	0	0	0.138	0	0	0.517	0.566
DNM1L	AFG3L2	4450276	4435866	9606.ENSP00000449089	9606.ENSP00000269143	0	0	0	0	0.136	0.085	0	0.495	0.566
MACF1	AXIN1	4442494	4435059	9606.ENSP00000354573	9606.ENSP00000262320	0	0	0	0	0.064	0.261	0	0.422	0.565
EGLN1	PRKAA1	4442711	4441594	9606.ENSP00000355601	9606.ENSP00000346148	0	0	0	0	0.05	0	0	0.561	0.565
SLC38A4	SLC7A2	4447632	4432555	9606.ENSP00000389843	9606.ENSP00000004531	0	0	0	0	0.097	0.05	0	0.534	0.565
ABCB11	SLC27A5	4435322	4435195	9606.ENSP00000263817	9606.ENSP00000263093	0	0	0	0	0.148	0	0	0.511	0.565
ACSS1	FASN	4439093	4438061	9606.ENSP00000316924	9606.ENSP00000304592	0	0	0	0	0.223	0	0	0.461	0.564
MET	FASN	4439114	4438061	9606.ENSP00000317272	9606.ENSP00000304592	0	0	0	0	0.062	0	0	0.554	0.564
FASN	CYP7A1	4438061	4437780	9606.ENSP00000304592	9606.ENSP00000301645	0.046	0	0	0	0	0.05	0	0.557	0.564
MT1B	ATP7B	4440622	4433836	9606.ENSP00000334998	9606.ENSP00000242839	0	0	0	0	0	0	0	0.564	0.564
NTS	APOB	4434454	4433584	9606.ENSP00000256010	9606.ENSP00000233242	0	0	0	0	0.546	0	0	0.079	0.564
TGFBR2	TP53	4442197	4435880	9606.ENSP00000351905	9606.ENSP00000269305	0	0	0	0	0	0.05	0	0.559	0.563
MDM2	MAPK14	4434604	4433482	9606.ENSP00000258149	9606.ENSP00000229795	0	0	0	0	0	0.342	0	0.364	0.563
G6PD	SOD1	4446162	4435927	9606.ENSP00000377192	9606.ENSP00000270142	0	0	0	0	0.062	0	0	0.553	0.563
SERBP1	NCL	4443649	4439187	9606.ENSP00000360034	9606.ENSP00000318195	0	0	0	0	0.279	0.32	0	0.18	0.563
NR5A2	CTNNB1	4442866	4441426	9606.ENSP00000356331	9606.ENSP00000344456	0	0	0	0	0	0.426	0	0.27	0.563
SLC2A1	ALDOA	4448824	4446386	9606.ENSP00000416293	9606.ENSP00000378669	0.043	0	0	0	0.09	0.084	0	0.517	0.563
SCN5A	SLC8A1	4448544	4447160	9606.ENSP00000410257	9606.ENSP00000384763	0	0	0	0	0.064	0	0	0.552	0.562
ATF4	TP53	4440736	4435880	9606.ENSP00000336790	9606.ENSP00000269305	0	0	0	0	0	0	0	0.562	0.562
AKT1	EFNB2	4450372	4433928	9606.ENSP00000451828	9606.ENSP00000245323	0	0	0	0	0.061	0.186	0	0.474	0.562
CREB1	POLB	4447522	4435603	9606.ENSP00000387699	9606.ENSP00000265421	0	0	0	0	0	0	0	0.561	0.562
NPM1	YY1	4437352	4435038	9606.ENSP00000296930	9606.ENSP00000262238	0	0	0	0	0.08	0.402	0	0.268	0.562
SGK1	PPARG	4442972	4436745	9606.ENSP00000356832	9606.ENSP00000287820	0	0	0	0	0	0.081	0	0.542	0.561
YWHAZ	ABL1	4446480	4443923	9606.ENSP00000379287	9606.ENSP00000361423	0	0	0	0	0	0.448	0	0.237	0.561
ALDH7A1	PNPO	4447473	4433322	9606.ENSP00000387123	9606.ENSP00000225573	0	0	0	0	0.057	0	0	0.554	0.561
ELAVL1	MDM2	4447216	4434604	9606.ENSP00000385269	9606.ENSP00000258149	0	0	0	0	0	0.299	0	0.399	0.56
CXCR4	MAPK14	4447439	4433482	9606.ENSP00000386884	9606.ENSP00000229795	0	0	0	0	0	0	0	0.56	0.56
HSPA8	YWHAZ	4449616	4446480	9606.ENSP00000432083	9606.ENSP00000379287	0	0	0	0	0.1	0.215	0	0.427	0.56
ENSG00000196689	PTGS2	4450625	4442894	9606.ENSP00000459962	9606.ENSP00000356438	0	0	0	0	0	0	0	0.56	0.56
MTR	ABCD4	4442697	4441920	9606.ENSP00000355536	9606.ENSP00000349396	0	0	0	0	0	0	0	0.56	0.56
ENSG00000196689	MAPK14	4450625	4433482	9606.ENSP00000459962	9606.ENSP00000229795	0	0	0	0	0	0	0	0.56	0.56
HNRNPA1	HK2	4441190	4436875	9606.ENSP00000341826	9606.ENSP00000290573	0	0	0	0	0.061	0.182	0	0.473	0.56
ABCA1	ADORA3	4444444	4443373	9606.ENSP00000363868	9606.ENSP00000358730	0	0	0	0	0	0	0	0.559	0.559
CYP17A1	HSD17B7	4443418	4434363	9606.ENSP00000358903	9606.ENSP00000254521	0	0	0	0	0.061	0.185	0	0.47	0.559
PTGS2	APC	4442894	4434547	9606.ENSP00000356438	9606.ENSP00000257430	0	0	0	0	0	0.299	0	0.397	0.559
ALDH7A1	ADCY1	4447473	4437392	9606.ENSP00000387123	9606.ENSP00000297323	0	0	0	0	0	0	0	0.559	0.559
PSAT1	TALDO1	4444751	4439424	9606.ENSP00000365773	9606.ENSP00000321259	0.053	0	0	0	0.061	0.418	0	0.247	0.558
SCN5A	LMNA	4448544	4443076	9606.ENSP00000410257	9606.ENSP00000357283	0	0	0	0	0	0	0	0.558	0.558
EGFR	ATIC	4436186	4433672	9606.ENSP00000275493	9606.ENSP00000236959	0	0	0	0	0	0.1	0	0.529	0.558
PSAP	SMPD1	4446348	4441039	9606.ENSP00000378394	9606.ENSP00000340409	0	0	0	0	0.096	0	0	0.532	0.558
UBE2D1	CASP8	4444286	4442125	9606.ENSP00000363019	9606.ENSP00000351273	0	0	0	0	0	0.529	0	0.096	0.557
TP53	ZFHX3	4435880	4435826	9606.ENSP00000269305	9606.ENSP00000268489	0	0	0	0	0	0	0	0.557	0.557
LMNA	CTNNB1	4443076	4441426	9606.ENSP00000357283	9606.ENSP00000344456	0	0	0	0	0.064	0.379	0	0.299	0.557
CTSB	CRP	4441541	4434405	9606.ENSP00000345672	9606.ENSP00000255030	0	0	0	0	0	0	0	0.557	0.557
ACSL3	HMGCR	4441998	4436751	9606.ENSP00000350012	9606.ENSP00000287936	0	0	0	0	0.136	0.26	0	0.363	0.557
ACTG1	TP53	4450595	4435880	9606.ENSP00000458162	9606.ENSP00000269305	0	0	0	0	0.061	0	0	0.548	0.557
NPM1	ATIC	4437352	4433672	9606.ENSP00000296930	9606.ENSP00000236959	0	0	0	0	0.19	0	0	0.474	0.556
SLC13A5	IGFBP1	4448406	4436188	9606.ENSP00000406220	9606.ENSP00000275525	0	0	0	0	0.256	0	0	0.428	0.556
SYNCRIP	NCL	4443358	4439187	9606.ENSP00000358635	9606.ENSP00000318195	0	0	0	0.553	0.481	0	0	0.353	0.556
ASNA1	HSPA8	4450810	4449616	9606.ENSP00000466379	9606.ENSP00000432083	0	0	0	0	0.061	0.266	0	0.408	0.556
EGFR	TGFB1	4436186	4433189	9606.ENSP00000275493	9606.ENSP00000221930	0	0	0	0	0	0.15	0	0.5	0.556
SRP54	SRSF11	4450371	4443640	9606.ENSP00000451818	9606.ENSP00000359988	0	0	0	0	0.064	0	0	0.545	0.556
YWHAE	MAPK14	4435415	4433482	9606.ENSP00000264335	9606.ENSP00000229795	0	0	0	0	0.061	0.417	0	0.251	0.555
AKT1	GCK	4450372	4433282	9606.ENSP00000451828	9606.ENSP00000223366	0	0	0	0	0	0	0	0.555	0.555
CREB1	ALDH7A1	4447522	4447473	9606.ENSP00000387699	9606.ENSP00000387123	0	0	0	0	0	0	0	0.555	0.555
EPHB4	TP53	4442085	4435880	9606.ENSP00000350896	9606.ENSP00000269305	0	0	0	0	0.065	0.05	0	0.539	0.555
HSPA8	HK2	4449616	4436875	9606.ENSP00000432083	9606.ENSP00000290573	0	0	0	0	0.061	0.167	0	0.475	0.554
NR1H4	NCOA6	4450225	4444453	9606.ENSP00000447149	9606.ENSP00000363929	0	0	0	0	0	0.379	0	0.312	0.554
AFP	CTNNB1	4446452	4441426	9606.ENSP00000379138	9606.ENSP00000344456	0	0	0	0	0	0	0	0.554	0.554
CLDN1	EGFR	4437159	4436186	9606.ENSP00000295522	9606.ENSP00000275493	0	0	0	0	0.189	0	0	0.471	0.553
HAMP	SERPINA1	4451011	4448813	9606.ENSP00000471894	9606.ENSP00000416066	0	0	0	0	0.064	0	0	0.542	0.553
NR1H2	APOA1	4434320	4433668	9606.ENSP00000253727	9606.ENSP00000236850	0	0	0	0	0.061	0	0	0.544	0.553
NDE1	PDE4B	4446534	4440326	9606.ENSP00000379643	9606.ENSP00000332116	0	0	0	0	0	0	0	0.553	0.553
CRP	SULT2A1	4434405	4433198	9606.ENSP00000255030	9606.ENSP00000222002	0	0	0	0	0.064	0	0	0.541	0.552
NR1H4	GPT	4450225	4446354	9606.ENSP00000447149	9606.ENSP00000378408	0	0	0	0	0.086	0	0	0.53	0.552
FASN	SCAP	4438061	4435618	9606.ENSP00000304592	9606.ENSP00000265565	0	0	0	0	0.084	0	0	0.531	0.552
AKT1	GPT	4450372	4446354	9606.ENSP00000451828	9606.ENSP00000378408	0	0	0	0	0.097	0.066	0	0.512	0.552
FASN	APOB	4438061	4433584	9606.ENSP00000304592	9606.ENSP00000233242	0	0	0	0	0.062	0	0	0.541	0.551
AKT1S1	PKM	4445954	4439337	9606.ENSP00000375711	9606.ENSP00000320171	0	0	0	0	0.061	0	0	0.541	0.551
CYP7A1	SLC27A5	4437780	4435195	9606.ENSP00000301645	9606.ENSP00000263093	0	0	0	0	0.083	0	0	0.53	0.551
ELOVL4	TECR	4443401	4432861	9606.ENSP00000358831	9606.ENSP00000215567	0	0	0	0	0.063	0.185	0	0.459	0.551
TRAPPC3	VPS39	4451474	4440647	9606.ENSP00000480332	9606.ENSP00000335193	0	0	0	0	0.079	0	0	0.533	0.551
SLC38A4	SLC2A3	4447632	4432652	9606.ENSP00000389843	9606.ENSP00000075120	0	0	0	0	0.062	0	0	0.54	0.55
PKM	RBKS	4439337	4438257	9606.ENSP00000320171	9606.ENSP00000306817	0.158	0	0	0	0.064	0	0	0.475	0.55
PRKAA1	ATIC	4441594	4433672	9606.ENSP00000346148	9606.ENSP00000236959	0	0	0	0	0	0	0	0.549	0.549
MT1G	ATP7B	4447689	4433836	9606.ENSP00000391397	9606.ENSP00000242839	0	0	0	0	0	0	0	0.549	0.549
APOC3	BPIFB2	4433396	4432708	9606.ENSP00000227667	9606.ENSP00000170150	0	0	0	0	0.214	0	0	0.45	0.549
FHIT	TKT	4448899	4447693	9606.ENSP00000417480	9606.ENSP00000391481	0.043	0	0	0	0	0.062	0	0.538	0.549
IDH1	CTNNB1	4447650	4441426	9606.ENSP00000390265	9606.ENSP00000344456	0	0	0	0	0.062	0.062	0	0.528	0.549
IDH1	ABL1	4447650	4443923	9606.ENSP00000390265	9606.ENSP00000361423	0	0	0	0	0	0	0	0.548	0.548
HMGCR	FADS2	4436751	4436312	9606.ENSP00000287936	9606.ENSP00000278840	0	0	0	0	0.063	0	0	0.538	0.548
SERPINA1	GPT	4448813	4446354	9606.ENSP00000416066	9606.ENSP00000378408	0	0	0	0	0.061	0	0	0.539	0.548
ABL1	PIK3CA	4443923	4435346	9606.ENSP00000361423	9606.ENSP00000263967	0	0	0	0	0.058	0.124	0	0.495	0.547
GPT	HMGCR	4446354	4436751	9606.ENSP00000378408	9606.ENSP00000287936	0	0	0	0	0	0	0	0.547	0.547
PEMT	AHCY	4434430	4433021	9606.ENSP00000255389	9606.ENSP00000217426	0	0	0	0	0.073	0	0	0.531	0.547
YWHAZ	MDM2	4446480	4434604	9606.ENSP00000379287	9606.ENSP00000258149	0	0	0	0	0	0.404	0	0.271	0.547
ACVRL1	ACVR1	4445807	4435284	9606.ENSP00000373574	9606.ENSP00000263640	0	0	0	0.957	0	0.532	0	0.71	0.546
AHSG	SLC38A4	4447823	4447632	9606.ENSP00000393887	9606.ENSP00000389843	0	0	0	0	0.532	0	0	0.068	0.546
AHSG	ASGR2	4447823	4441690	9606.ENSP00000393887	9606.ENSP00000347140	0	0	0	0	0.508	0	0	0.116	0.546
PPP3CA	TP53	4446333	4435880	9606.ENSP00000378323	9606.ENSP00000269305	0	0	0	0	0	0.11	0	0.511	0.546
AKT1	CRP	4450372	4434405	9606.ENSP00000451828	9606.ENSP00000255030	0	0	0	0	0	0	0	0.545	0.545
IFNB1	IFI44	4445352	4443609	9606.ENSP00000369581	9606.ENSP00000359783	0	0	0	0	0.066	0	0	0.533	0.545
ADRBK2	RCVRN	4439138	4433355	9606.ENSP00000317578	9606.ENSP00000226193	0	0	0	0	0.061	0.309	0	0.354	0.544
PRKAA1	RPS6KB1	4441594	4433324	9606.ENSP00000346148	9606.ENSP00000225577	0	0	0.371	0.609	0.107	0.29	0	0.539	0.544
USF1	APOC3	4443013	4433396	9606.ENSP00000357000	9606.ENSP00000227667	0	0	0	0	0	0	0	0.544	0.544
NAE1	MRPL3	4442205	4435531	9606.ENSP00000351990	9606.ENSP00000264995	0	0	0	0	0.533	0	0	0.062	0.544
ABCG5	APOC3	4434794	4433396	9606.ENSP00000260645	9606.ENSP00000227667	0	0	0	0	0.232	0	0	0.43	0.544
ACTG1	HSPA8	4450595	4449616	9606.ENSP00000458162	9606.ENSP00000432083	0	0	0	0	0.117	0.064	0	0.492	0.544
CXCR4	PIM1	4447439	4444200	9606.ENSP00000386884	9606.ENSP00000362608	0	0	0	0	0	0	0	0.543	0.543
APOC3	CREB3L3	4433396	4432655	9606.ENSP00000227667	9606.ENSP00000078445	0	0	0	0	0.377	0	0	0.296	0.543
PRMT1	AHCY	4448400	4433021	9606.ENSP00000406162	9606.ENSP00000217426	0.046	0	0	0	0.229	0.186	0	0.327	0.543
TKT	AHCY	4447693	4433021	9606.ENSP00000391481	9606.ENSP00000217426	0.11	0	0	0	0.251	0	0	0.369	0.543
CREB1	TJP1	4447522	4436435	9606.ENSP00000387699	9606.ENSP00000281537	0	0	0	0	0.069	0	0	0.529	0.543
SEC63	ISYNA1	4443239	4440819	9606.ENSP00000357998	9606.ENSP00000337746	0	0	0	0	0.064	0	0	0.532	0.543
FOXM1	CASP3	4441245	4438651	9606.ENSP00000342307	9606.ENSP00000311032	0	0	0	0	0.061	0	0	0.534	0.543
ABL2	EGFR	4449407	4436186	9606.ENSP00000427562	9606.ENSP00000275493	0	0	0	0.59	0.061	0.431	0	0.456	0.542
DNM1L	ATIC	4450276	4433672	9606.ENSP00000449089	9606.ENSP00000236959	0	0	0	0	0	0.387	0	0.285	0.542
PRLR	HSD17B7	4451730	4434363	9606.ENSP00000482954	9606.ENSP00000254521	0	0	0	0	0	0	0	0.542	0.542
TP53	EFNB2	4435880	4433928	9606.ENSP00000269305	9606.ENSP00000245323	0	0	0	0	0	0	0	0.542	0.542
ABCB1	CASP3	4451279	4438651	9606.ENSP00000478255	9606.ENSP00000311032	0	0	0	0	0	0	0	0.541	0.541
PRMT1	CTNNB1	4448400	4441426	9606.ENSP00000406162	9606.ENSP00000344456	0	0	0	0	0.065	0.081	0	0.508	0.541
NR5A2	ABCB11	4442866	4435322	9606.ENSP00000356331	9606.ENSP00000263817	0	0	0	0	0.077	0	0	0.523	0.541
CREB1	RPS6KB1	4447522	4433324	9606.ENSP00000387699	9606.ENSP00000225577	0	0	0	0	0.064	0	0	0.529	0.54
VIMP	APOF	4446794	4446789	9606.ENSP00000381282	9606.ENSP00000381250	0	0	0	0	0	0	0.54	0	0.54
NR1H3	NCOA6	4451232	4444453	9606.ENSP00000477707	9606.ENSP00000363929	0	0	0	0	0.061	0.379	0	0.275	0.54
NR1H4	CREB3L3	4450225	4432655	9606.ENSP00000447149	9606.ENSP00000078445	0	0	0	0	0.349	0	0	0.322	0.54
DNMT1	NCL	4442259	4439187	9606.ENSP00000352516	9606.ENSP00000318195	0	0	0	0	0.117	0	0	0.499	0.539
SEC62	SRP68	4440810	4438747	9606.ENSP00000337688	9606.ENSP00000312066	0	0	0	0	0	0	0	0.539	0.539
PTGS2	TLR3	4442894	4437339	9606.ENSP00000356438	9606.ENSP00000296795	0	0	0	0	0.059	0	0	0.53	0.538
GPT	ABCB11	4446354	4435322	9606.ENSP00000378408	9606.ENSP00000263817	0	0	0	0	0	0	0	0.537	0.537
ATF4	MDM2	4440736	4434604	9606.ENSP00000336790	9606.ENSP00000258149	0	0	0	0	0	0.379	0	0.286	0.537
CXCR4	PPARG	4447439	4436745	9606.ENSP00000386884	9606.ENSP00000287820	0	0	0	0	0.061	0	0	0.527	0.537
PKM	MRPL3	4439337	4435531	9606.ENSP00000320171	9606.ENSP00000264995	0.135	0	0	0	0.116	0.385	0	0.133	0.537
DNM1L	CASP3	4450276	4438651	9606.ENSP00000449089	9606.ENSP00000311032	0	0	0	0	0.063	0.092	0	0.5	0.537
AFP	KDR	4446452	4435337	9606.ENSP00000379138	9606.ENSP00000263923	0	0	0	0	0.055	0	0	0.53	0.537
ABCC2	SULT2A1	4443534	4433198	9606.ENSP00000359478	9606.ENSP00000222002	0	0	0	0	0.158	0	0	0.473	0.537
CYP17A1	NT5C2	4443418	4440960	9606.ENSP00000358903	9606.ENSP00000339479	0	0	0	0	0	0	0	0.537	0.537
GORAB	MDM2	4442954	4434604	9606.ENSP00000356737	9606.ENSP00000258149	0	0	0	0	0	0.379	0	0.284	0.536
HAMP	HMOX1	4451011	4432912	9606.ENSP00000471894	9606.ENSP00000216117	0	0	0	0	0	0	0	0.536	0.536
CXCR4	CASP3	4447439	4438651	9606.ENSP00000386884	9606.ENSP00000311032	0	0	0	0	0	0.055	0	0.53	0.536
PRKAA1	PPARG	4441594	4436745	9606.ENSP00000346148	9606.ENSP00000287820	0	0	0	0	0	0.379	0	0.284	0.536
FADS1	ABCG5	4439505	4434794	9606.ENSP00000322229	9606.ENSP00000260645	0	0	0	0	0.055	0	0	0.53	0.536
AS3MT	PNP	4443416	4442485	9606.ENSP00000358896	9606.ENSP00000354532	0	0	0	0	0	0	0	0.536	0.536
CRP	APOH	4434405	4432817	9606.ENSP00000255030	9606.ENSP00000205948	0	0	0	0	0.132	0	0	0.487	0.536
ETHE1	TP53	4436949	4435880	9606.ENSP00000292147	9606.ENSP00000269305	0	0	0	0	0	0.379	0	0.282	0.535
HMGCR	ABCB11	4436751	4435322	9606.ENSP00000287936	9606.ENSP00000263817	0	0	0	0	0	0.177	0	0.458	0.535
FADS2	ABCG5	4436312	4434794	9606.ENSP00000278840	9606.ENSP00000260645	0	0	0	0	0.062	0	0	0.522	0.533
FADS1	HMGCR	4439505	4436751	9606.ENSP00000322229	9606.ENSP00000287936	0	0	0	0	0.085	0	0	0.51	0.533
SOD1	TP53	4435927	4435880	9606.ENSP00000270142	9606.ENSP00000269305	0	0	0	0	0	0	0	0.533	0.533
LMNA	PPARG	4443076	4436745	9606.ENSP00000357283	9606.ENSP00000287820	0	0	0	0	0.061	0.132	0	0.474	0.533
ELOVL4	FADS1	4443401	4439505	9606.ENSP00000358831	9606.ENSP00000322229	0	0	0	0	0.062	0	0	0.523	0.533
HAMP	IFNB1	4451011	4445352	9606.ENSP00000471894	9606.ENSP00000369581	0	0	0	0	0	0	0	0.533	0.533
PPP3CA	MAPK14	4446333	4433482	9606.ENSP00000378323	9606.ENSP00000229795	0	0	0	0	0.102	0.302	0	0.314	0.532
IRS1	TP53	4438085	4435880	9606.ENSP00000304895	9606.ENSP00000269305	0	0	0	0	0	0	0	0.532	0.532
CASP3	TLR3	4438651	4437339	9606.ENSP00000311032	9606.ENSP00000296795	0	0	0	0	0	0.08	0	0.512	0.531
HSPA8	CASP3	4449616	4438651	9606.ENSP00000432083	9606.ENSP00000311032	0	0	0	0	0	0.065	0	0.519	0.531
NR1H4	HMGCR	4450225	4436751	9606.ENSP00000447149	9606.ENSP00000287936	0	0	0	0	0.061	0	0	0.52	0.53
TKT	PHKA2	4447693	4445291	9606.ENSP00000391481	9606.ENSP00000369274	0	0	0	0	0	0	0	0.53	0.53
SCN1B	ABCC9	4447950	4434835	9606.ENSP00000396915	9606.ENSP00000261200	0	0	0	0	0	0	0	0.53	0.53
GK	TKT	4448193	4447693	9606.ENSP00000401720	9606.ENSP00000391481	0.051	0	0	0	0.061	0	0	0.514	0.53
CREB1	TRPM7	4447522	4439347	9606.ENSP00000387699	9606.ENSP00000320239	0	0	0	0	0.062	0	0	0.519	0.53
PPARG	CRP	4436745	4434405	9606.ENSP00000287820	9606.ENSP00000255030	0	0	0	0	0	0	0	0.53	0.53
IFNB1	HMOX1	4445352	4432912	9606.ENSP00000369581	9606.ENSP00000216117	0	0	0	0	0	0	0	0.53	0.53
ABCG1	ABCG5	4442587	4434794	9606.ENSP00000354995	9606.ENSP00000260645	0	0	0	0.706	0	0.379	0	0.834	0.53
PPARG	MDM2	4436745	4434604	9606.ENSP00000287820	9606.ENSP00000258149	0	0	0	0	0	0.393	0	0.257	0.53
IRS1	CRP	4438085	4434405	9606.ENSP00000304895	9606.ENSP00000255030	0	0	0	0	0.061	0	0	0.519	0.529
SLC2A1	ARNT	4448824	4442141	9606.ENSP00000416293	9606.ENSP00000351407	0	0	0	0	0	0	0	0.529	0.529
G6PD	FASN	4446162	4438061	9606.ENSP00000377192	9606.ENSP00000304592	0	0	0	0	0.088	0	0	0.505	0.529
IFNB1	CRP	4445352	4434405	9606.ENSP00000369581	9606.ENSP00000255030	0	0	0	0	0	0	0	0.529	0.529
PCSK9	PCSK2	4437942	4435102	9606.ENSP00000303208	9606.ENSP00000262545	0	0	0	0	0	0	0	0.529	0.529
PCSK9	PPARG	4437942	4436745	9606.ENSP00000303208	9606.ENSP00000287820	0	0	0	0	0	0.081	0	0.509	0.529
SERPINA12	CRP	4441222	4434405	9606.ENSP00000342109	9606.ENSP00000255030	0	0	0	0	0.062	0	0	0.519	0.529
CREB1	NR5A2	4447522	4442866	9606.ENSP00000387699	9606.ENSP00000356331	0	0	0	0	0	0.379	0	0.271	0.528
PTGS2	ATIC	4442894	4433672	9606.ENSP00000356438	9606.ENSP00000236959	0	0	0	0	0	0	0	0.528	0.528
NCOA6	NR1H2	4444453	4434320	9606.ENSP00000363929	9606.ENSP00000253727	0	0	0	0	0.061	0.379	0	0.255	0.528
GPD2	GPR26	4438431	4436598	9606.ENSP00000308610	9606.ENSP00000284674	0	0	0	0	0	0	0	0.528	0.528
TFDP3	RRM2	4447233	4442396	9606.ENSP00000385461	9606.ENSP00000353770	0	0	0	0	0.113	0	0	0.489	0.528
TGFBR2	EGFR	4442197	4436186	9606.ENSP00000351905	9606.ENSP00000275493	0	0	0	0	0.069	0.102	0	0.48	0.528
PARP1	CTSB	4442743	4441541	9606.ENSP00000355759	9606.ENSP00000345672	0	0	0	0	0	0.379	0	0.271	0.528
IDH1	HK2	4447650	4436875	9606.ENSP00000390265	9606.ENSP00000290573	0	0	0	0	0.088	0	0	0.503	0.527
EGFR	HPN	4436186	4435114	9606.ENSP00000275493	9606.ENSP00000262626	0	0	0	0	0.061	0.379	0	0.254	0.527
CLPB	ATIC	4437053	4433672	9606.ENSP00000294053	9606.ENSP00000236959	0.056	0	0	0	0.077	0	0	0.501	0.527
PARP1	CTNNB1	4442743	4441426	9606.ENSP00000355759	9606.ENSP00000344456	0	0	0	0	0	0.369	0	0.282	0.527
SLC2A1	PPARG	4448824	4436745	9606.ENSP00000416293	9606.ENSP00000287820	0	0	0	0	0	0	0	0.527	0.527
CTNNB1	ATF4	4441426	4440736	9606.ENSP00000344456	9606.ENSP00000336790	0	0	0	0	0	0	0	0.527	0.527
ACSL1	ACSS1	4449224	4439093	9606.ENSP00000422607	9606.ENSP00000316924	0	0	0	0	0.08	0	0	0.506	0.526
AKT1	HMGCR	4450372	4436751	9606.ENSP00000451828	9606.ENSP00000287936	0	0	0	0	0	0.052	0	0.521	0.526
AKT1	SMYD3	4450372	4449019	9606.ENSP00000451828	9606.ENSP00000419184	0	0	0	0	0	0.085	0	0.503	0.526
AKT1	APC	4450372	4434547	9606.ENSP00000451828	9606.ENSP00000257430	0	0	0	0	0	0.18	0	0.446	0.526
DDIT3	CRP	4450263	4434405	9606.ENSP00000448665	9606.ENSP00000255030	0	0	0	0	0	0	0	0.526	0.526
PKM	MDM2	4439337	4434604	9606.ENSP00000320171	9606.ENSP00000258149	0	0	0	0	0	0.379	0	0.267	0.525
ACSL4	SLC27A5	4440986	4435195	9606.ENSP00000339787	9606.ENSP00000263093	0	0	0	0	0.062	0.166	0	0.441	0.525
EGFR	KDR	4436186	4435337	9606.ENSP00000275493	9606.ENSP00000263923	0	0	0	0.559	0.074	0.177	0	0.914	0.525
PDE4B	PRKAR2B	4440326	4435635	9606.ENSP00000332116	9606.ENSP00000265717	0	0	0	0	0.146	0.157	0	0.393	0.525
IGFBP1	SULT2A1	4436188	4433198	9606.ENSP00000275525	9606.ENSP00000222002	0	0	0	0	0.141	0	0	0.47	0.525
PIM1	MDM2	4444200	4434604	9606.ENSP00000362608	9606.ENSP00000258149	0	0	0	0	0	0.379	0	0.268	0.525
SLC2A1	FASN	4448824	4438061	9606.ENSP00000416293	9606.ENSP00000304592	0	0	0	0	0.078	0	0	0.505	0.525
AKT1	ANGPT2	4450372	4438957	9606.ENSP00000451828	9606.ENSP00000314897	0	0	0	0	0	0.054	0	0.519	0.525
NR1H4	PRMT1	4450225	4448400	9606.ENSP00000447149	9606.ENSP00000406162	0	0	0	0	0	0.379	0	0.268	0.525
CTSB	PDE4D	4441541	4441530	9606.ENSP00000345672	9606.ENSP00000345502	0	0	0	0	0.062	0	0	0.514	0.525
DNM1L	SOD1	4450276	4435927	9606.ENSP00000449089	9606.ENSP00000270142	0	0	0	0	0	0.127	0	0.477	0.525
AKT1	HPN	4450372	4435114	9606.ENSP00000451828	9606.ENSP00000262626	0	0	0	0	0	0.05	0	0.52	0.524
SLC2A1	FFAR1	4448824	4433988	9606.ENSP00000416293	9606.ENSP00000246553	0	0	0	0	0	0	0	0.524	0.524
HSPA8	AHCY	4449616	4433021	9606.ENSP00000432083	9606.ENSP00000217426	0	0	0	0	0.359	0	0	0.288	0.524
ACTG1	AKT1	4450595	4450372	9606.ENSP00000458162	9606.ENSP00000451828	0	0	0	0	0.054	0.077	0	0.498	0.523
SCN3B	ABCC9	4446072	4434835	9606.ENSP00000376523	9606.ENSP00000261200	0	0	0	0	0.065	0	0	0.511	0.523
SERPINA1	CTSB	4448813	4441541	9606.ENSP00000416066	9606.ENSP00000345672	0	0	0	0	0.088	0.157	0	0.43	0.523
FURIN	HAMP	4451788	4451011	9606.ENSP00000483552	9606.ENSP00000471894	0	0	0	0	0.049	0	0	0.519	0.523
SCN10A	MAPK14	4447660	4433482	9606.ENSP00000390600	9606.ENSP00000229795	0	0	0	0	0	0.054	0	0.515	0.522
GK	RBKS	4448193	4438257	9606.ENSP00000401720	9606.ENSP00000306817	0.05	0	0	0	0	0	0	0.517	0.522
YWHAE	ATIC	4435415	4433672	9606.ENSP00000264335	9606.ENSP00000236959	0	0	0	0	0.059	0.504	0	0.058	0.522
PLCB1	ADCY1	4440851	4437392	9606.ENSP00000338185	9606.ENSP00000297323	0	0	0	0	0.091	0	0	0.496	0.522
GPT	PTGS2	4446354	4442894	9606.ENSP00000378408	9606.ENSP00000356438	0	0	0	0	0.063	0	0	0.511	0.522
ABL1	CASP3	4443923	4438651	9606.ENSP00000361423	9606.ENSP00000311032	0	0	0	0	0	0.064	0	0.511	0.522
NPM1	EGFR	4437352	4436186	9606.ENSP00000296930	9606.ENSP00000275493	0	0	0	0	0	0.097	0	0.492	0.521
ASGR1	HES1	4435879	4433557	9606.ENSP00000269299	9606.ENSP00000232424	0	0	0	0	0	0	0	0.521	0.521
CHD8	PBRM1	4446968	4446328	9606.ENSP00000382863	9606.ENSP00000378307	0	0	0	0	0.205	0.185	0	0.319	0.521
DDC	METAP2	4448281	4439753	9606.ENSP00000403644	9606.ENSP00000325312	0.043	0	0	0	0.519	0	0	0	0.52
ORM1	APOB	4434700	4433584	9606.ENSP00000259396	9606.ENSP00000233242	0	0	0	0	0.417	0	0	0.21	0.52
SLC2A1	SLC7A1	4448824	4445449	9606.ENSP00000416293	9606.ENSP00000370128	0	0	0	0	0.107	0.055	0	0.476	0.519
ALDH7A1	PRKG2	4447473	4435428	9606.ENSP00000387123	9606.ENSP00000264399	0	0	0	0	0	0.061	0	0.509	0.519
PTGS2	CASP8	4442894	4442125	9606.ENSP00000356438	9606.ENSP00000351273	0	0	0	0	0.057	0	0	0.509	0.518
AHSG	ABCC6	4447823	4432814	9606.ENSP00000393887	9606.ENSP00000205557	0	0	0	0	0.081	0	0	0.498	0.518
PPARG	GCK	4436745	4433282	9606.ENSP00000287820	9606.ENSP00000223366	0	0	0	0	0	0.05	0	0.514	0.518
ALDH7A1	ADORA3	4447473	4443373	9606.ENSP00000387123	9606.ENSP00000358730	0	0	0	0	0	0	0	0.517	0.517
PTGS2	APOA1	4442894	4433668	9606.ENSP00000356438	9606.ENSP00000236850	0	0	0	0	0	0	0	0.517	0.517
HSPA8	MDM2	4449616	4434604	9606.ENSP00000432083	9606.ENSP00000258149	0	0	0	0	0	0.294	0	0.343	0.516
DNMT1	KDR	4442259	4435337	9606.ENSP00000352516	9606.ENSP00000263923	0	0	0	0	0	0	0	0.516	0.516
SMYD3	DNMT1	4449019	4442259	9606.ENSP00000419184	9606.ENSP00000352516	0	0	0	0	0.063	0.185	0	0.417	0.516
TALDO1	GPD2	4439424	4438431	9606.ENSP00000321259	9606.ENSP00000308610	0.228	0	0	0	0.133	0	0	0.335	0.516
GPT	PPARG	4446354	4436745	9606.ENSP00000378408	9606.ENSP00000287820	0	0	0	0	0	0	0	0.516	0.516
USF2	HMOX1	4433219	4432912	9606.ENSP00000222305	9606.ENSP00000216117	0	0	0	0	0	0	0	0.515	0.515
POLA1	PARP1	4445155	4442743	9606.ENSP00000368349	9606.ENSP00000355759	0	0	0	0	0.208	0.379	0	0.093	0.515
CRP	FBL	4434405	4433181	9606.ENSP00000255030	9606.ENSP00000221801	0	0	0	0	0	0	0	0.515	0.515
BCL2	PARP1	4446777	4442743	9606.ENSP00000381185	9606.ENSP00000355759	0	0	0	0	0	0.379	0	0.249	0.514
AKT1	BAG1	4450372	4449126	9606.ENSP00000451828	9606.ENSP00000420514	0	0	0	0	0.061	0.261	0	0.357	0.514
NR1H4	NR5A2	4450225	4442866	9606.ENSP00000447149	9606.ENSP00000356331	0	0	0	0.594	0.087	0.299	0	0.684	0.514
BAG1	EGFR	4449126	4436186	9606.ENSP00000420514	9606.ENSP00000275493	0	0	0	0	0	0	0	0.514	0.514
FURIN	CTSL	4451788	4441511	9606.ENSP00000483552	9606.ENSP00000345344	0.043	0	0	0	0.062	0.064	0	0.49	0.514
ABCB1	PTGS2	4451279	4442894	9606.ENSP00000478255	9606.ENSP00000356438	0	0	0	0	0	0	0	0.514	0.514
PPARG	APOB	4436745	4433584	9606.ENSP00000287820	9606.ENSP00000233242	0	0	0	0	0.06	0	0	0.504	0.513
ISYNA1	TP53	4440819	4435880	9606.ENSP00000337746	9606.ENSP00000269305	0	0	0	0	0	0	0	0.513	0.513
PPP3CA	PDE4D	4446333	4441530	9606.ENSP00000378323	9606.ENSP00000345502	0	0	0	0	0.209	0.326	0	0.161	0.513
FBP1	IDH1	4448472	4447650	9606.ENSP00000408025	9606.ENSP00000390265	0	0	0	0	0.209	0	0	0.409	0.513
EGLN1	EGFR	4442711	4436186	9606.ENSP00000355601	9606.ENSP00000275493	0	0	0	0	0	0	0	0.513	0.513
HSPA8	APOA1BP	4449616	4443067	9606.ENSP00000432083	9606.ENSP00000357218	0	0	0	0	0.078	0.416	0	0.167	0.512
AKT1	MADD	4450372	4438645	9606.ENSP00000451828	9606.ENSP00000310933	0	0	0	0	0.084	0	0	0.487	0.511
POLE	MDM2	4439536	4434604	9606.ENSP00000322570	9606.ENSP00000258149	0	0	0	0	0	0.472	0	0.113	0.511
ABL1	YWHAE	4443923	4435415	9606.ENSP00000361423	9606.ENSP00000264335	0	0	0	0	0	0.448	0	0.149	0.511
HAMP	ACVR1	4451011	4435284	9606.ENSP00000471894	9606.ENSP00000263640	0	0	0	0	0	0	0	0.511	0.511
SLC2A1	EGFR	4448824	4436186	9606.ENSP00000416293	9606.ENSP00000275493	0	0	0	0	0	0	0	0.511	0.511
APAF1	PCSK9	4450251	4437942	9606.ENSP00000448165	9606.ENSP00000303208	0	0	0	0	0.056	0	0	0.503	0.511
NR1H4	SLC27A5	4450225	4435195	9606.ENSP00000447149	9606.ENSP00000263093	0	0	0	0	0.078	0	0	0.492	0.511
PTGS2	KDR	4442894	4435337	9606.ENSP00000356438	9606.ENSP00000263923	0	0	0	0	0	0	0	0.511	0.511
PRMT1	ATF4	4448400	4440736	9606.ENSP00000406162	9606.ENSP00000336790	0	0	0	0	0	0	0	0.511	0.511
PTGS2	MDM2	4442894	4434604	9606.ENSP00000356438	9606.ENSP00000258149	0	0	0	0	0.057	0.266	0	0.349	0.51
PLCB1	SCN1A	4440851	4437975	9606.ENSP00000338185	9606.ENSP00000303540	0	0	0	0	0.097	0	0	0.48	0.51
DNM1L	APAF1	4450276	4450251	9606.ENSP00000449089	9606.ENSP00000448165	0	0	0	0	0.061	0.188	0	0.41	0.51
SAA1	ORM1	4447178	4434700	9606.ENSP00000384906	9606.ENSP00000259396	0	0	0	0	0.064	0	0	0.498	0.51
ACSL1	SLC25A17	4449224	4447668	9606.ENSP00000422607	9606.ENSP00000390722	0	0	0	0	0.455	0	0	0.139	0.51
DDIT3	HMOX1	4450263	4432912	9606.ENSP00000448665	9606.ENSP00000216117	0	0	0	0	0	0	0	0.51	0.51
SLC38A4	SLC7A1	4447632	4445449	9606.ENSP00000389843	9606.ENSP00000370128	0	0	0	0	0.063	0.05	0	0.492	0.509
HSPA8	PKM	4449616	4439337	9606.ENSP00000432083	9606.ENSP00000320171	0.046	0	0	0	0.112	0.064	0	0.453	0.508
ANGPT2	EFNB2	4438957	4433928	9606.ENSP00000314897	9606.ENSP00000245323	0	0	0	0	0	0	0	0.508	0.508
G6PD	HMOX1	4446162	4432912	9606.ENSP00000377192	9606.ENSP00000216117	0	0	0	0	0.089	0	0	0.482	0.508
HMGA2	FHIT	4449827	4448899	9606.ENSP00000437621	9606.ENSP00000417480	0	0	0	0	0	0	0	0.508	0.508
PTGS2	ACSL4	4442894	4440986	9606.ENSP00000356438	9606.ENSP00000339787	0	0	0	0	0.07	0	0	0.493	0.508
CYP17A1	AMHR2	4443418	4434576	9606.ENSP00000358903	9606.ENSP00000257863	0	0	0	0	0.081	0.055	0	0.478	0.507
ASGR2	ORM1	4441690	4434700	9606.ENSP00000347140	9606.ENSP00000259396	0	0	0	0	0.507	0	0	0	0.507
ACTG1	LMNA	4450595	4443076	9606.ENSP00000458162	9606.ENSP00000357283	0	0	0	0	0.08	0.09	0	0.458	0.507
CREB1	IGFBP1	4447522	4436188	9606.ENSP00000387699	9606.ENSP00000275525	0	0	0	0	0	0	0	0.507	0.507
CYP7A1	APOC3	4437780	4433396	9606.ENSP00000301645	9606.ENSP00000227667	0	0	0	0	0.085	0	0	0.483	0.507
ACSS2	MLH1	4434303	4433549	9606.ENSP00000253382	9606.ENSP00000231790	0	0	0	0	0	0	0	0.507	0.507
AHSG	SERPINA12	4447823	4441222	9606.ENSP00000393887	9606.ENSP00000342109	0	0	0	0	0.349	0	0	0.272	0.506
ZNF692	CCNL2	4447682	4447031	9606.ENSP00000391200	9606.ENSP00000383611	0	0	0	0	0.089	0.069	0	0.463	0.505
TGFBR2	PIK3CA	4442197	4435346	9606.ENSP00000351905	9606.ENSP00000263967	0	0	0	0	0.058	0.124	0	0.448	0.505
AFP	CYP7A1	4446452	4437780	9606.ENSP00000379138	9606.ENSP00000301645	0	0	0	0	0.077	0	0	0.485	0.505
POLA1	TP53	4445155	4435880	9606.ENSP00000368349	9606.ENSP00000269305	0	0	0	0	0.062	0.384	0	0.212	0.505
PPARG	APOA1	4436745	4433668	9606.ENSP00000287820	9606.ENSP00000236850	0	0	0	0	0.061	0	0	0.495	0.505
PSAT1	PKM	4444751	4439337	9606.ENSP00000365773	9606.ENSP00000320171	0	0	0	0	0.084	0	0	0.481	0.505
YY1	HMOX1	4435038	4432912	9606.ENSP00000262238	9606.ENSP00000216117	0	0	0	0	0	0	0	0.505	0.505
EGFR	LGALS1	4436186	4432889	9606.ENSP00000275493	9606.ENSP00000215909	0	0	0	0	0.069	0.379	0	0.211	0.504
DDIT3	MDM2	4450263	4434604	9606.ENSP00000448665	9606.ENSP00000258149	0	0	0	0	0.061	0.133	0	0.44	0.504
MADD	FASN	4438645	4438061	9606.ENSP00000310933	9606.ENSP00000304592	0	0	0	0	0	0	0	0.503	0.503
TALDO1	ACSS2	4439424	4434303	9606.ENSP00000321259	9606.ENSP00000253382	0	0	0	0	0.063	0	0	0.491	0.503
PRKAR2B	POLB	4435635	4435603	9606.ENSP00000265717	9606.ENSP00000265421	0	0	0	0	0	0	0	0.503	0.503
HSPA8	ALDOA	4449616	4446386	9606.ENSP00000432083	9606.ENSP00000378669	0	0	0	0	0.107	0.043	0	0.464	0.503
COPG2	ARFGEF1	4448227	4435034	9606.ENSP00000402346	9606.ENSP00000262215	0	0	0	0	0.189	0.186	0	0.309	0.503
ASGR1	APOC3	4435879	4433396	9606.ENSP00000269299	9606.ENSP00000227667	0	0	0	0	0.363	0	0	0.251	0.503
TRPM7	NUDT9	4439347	4437979	9606.ENSP00000320239	9606.ENSP00000303575	0	0.009	0	0	0.042	0	0	0.502	0.502
POLA1	MLH1	4445155	4433549	9606.ENSP00000368349	9606.ENSP00000231790	0	0	0	0	0.267	0.128	0	0.283	0.502
CASP8	CTSB	4442125	4441541	9606.ENSP00000351273	9606.ENSP00000345672	0	0	0	0	0	0	0	0.502	0.502
POLA1	POLB	4445155	4435603	9606.ENSP00000368349	9606.ENSP00000265421	0	0	0	0	0.063	0.123	0	0.443	0.502
NMNAT1	HAAO	4444851	4437103	9606.ENSP00000366410	9606.ENSP00000294973	0	0	0	0	0.048	0	0	0.497	0.501
PTPRO	EGFR	4436417	4436186	9606.ENSP00000281171	9606.ENSP00000275493	0	0	0	0	0	0.1	0	0.469	0.501
ATF4	RPS6KB1	4440736	4433324	9606.ENSP00000336790	9606.ENSP00000225577	0	0	0	0	0	0	0	0.501	0.501
IGF2R	CTSL	4441925	4441511	9606.ENSP00000349437	9606.ENSP00000345344	0	0	0	0	0	0	0	0.501	0.501
MARK4	AXIN1	4435157	4435059	9606.ENSP00000262891	9606.ENSP00000262320	0	0	0	0	0	0	0	0.5	0.499
FURIN	IGF2R	4451788	4441925	9606.ENSP00000483552	9606.ENSP00000349437	0	0	0	0	0.085	0	0	0.474	0.498
SLC2A1	IDH1	4448824	4447650	9606.ENSP00000416293	9606.ENSP00000390265	0	0	0	0	0.062	0	0	0.485	0.497
AKT1	SHC2	4450372	4435450	9606.ENSP00000451828	9606.ENSP00000264554	0	0	0	0	0	0.26	0	0.348	0.497
HMGCR	CRP	4436751	4434405	9606.ENSP00000287936	9606.ENSP00000255030	0	0	0	0	0	0	0	0.498	0.497
AKT1	IGFBP1	4450372	4436188	9606.ENSP00000451828	9606.ENSP00000275525	0	0	0	0	0	0	0	0.496	0.496
IRS1	IGFBP1	4438085	4436188	9606.ENSP00000304895	9606.ENSP00000275525	0	0	0	0	0	0	0	0.496	0.496
HMGCR	PPARG	4436751	4436745	9606.ENSP00000287936	9606.ENSP00000287820	0	0	0	0	0.061	0	0	0.485	0.496
PYROXD2	FADS1	4443576	4439505	9606.ENSP00000359607	9606.ENSP00000322229	0.135	0	0	0	0.062	0	0	0.429	0.496
BCL2	PPP3CA	4446777	4446333	9606.ENSP00000381185	9606.ENSP00000378323	0	0	0	0	0	0.472	0	0.085	0.496
SOD1	MAPK14	4435927	4433482	9606.ENSP00000270142	9606.ENSP00000229795	0	0	0	0	0	0.177	0	0.413	0.496
TP53	LAMTOR5	4435880	4434502	9606.ENSP00000269305	9606.ENSP00000256644	0	0	0	0	0	0.379	0	0.223	0.496
HSPA8	CD81	4449616	4435286	9606.ENSP00000432083	9606.ENSP00000263645	0	0	0	0	0	0	0	0.496	0.496
COASY	ACSL4	4450753	4440986	9606.ENSP00000464814	9606.ENSP00000339787	0.068	0	0	0	0	0.05	0	0.476	0.495
EGFR	CD81	4436186	4435286	9606.ENSP00000275493	9606.ENSP00000263645	0	0	0	0	0	0.049	0	0.491	0.495
HMGA2	MDM2	4449827	4434604	9606.ENSP00000437621	9606.ENSP00000258149	0	0	0	0	0	0	0	0.495	0.495
MAL2	SGK1	4451417	4442972	9606.ENSP00000479708	9606.ENSP00000356832	0	0	0	0	0.052	0.483	0	0.052	0.494
PSAT1	KYNU	4444751	4435389	9606.ENSP00000365773	9606.ENSP00000264170	0	0	0	0	0	0.403	0	0.188	0.494
G6PD	EGFR	4446162	4436186	9606.ENSP00000377192	9606.ENSP00000275493	0	0	0	0	0	0	0	0.494	0.494
IDH1	DNMT1	4447650	4442259	9606.ENSP00000390265	9606.ENSP00000352516	0	0	0	0	0.055	0	0	0.486	0.494
PRMT1	PPARG	4448400	4436745	9606.ENSP00000406162	9606.ENSP00000287820	0	0	0	0	0	0	0	0.494	0.494
IGF2R	CTSB	4441925	4441541	9606.ENSP00000349437	9606.ENSP00000345672	0	0	0	0	0.061	0	0	0.482	0.493
CREB1	ABCC2	4447522	4443534	9606.ENSP00000387699	9606.ENSP00000359478	0	0	0	0	0	0	0	0.493	0.493
FOXM1	ABCC8	4441245	4438006	9606.ENSP00000342307	9606.ENSP00000303960	0	0	0	0	0	0	0	0.494	0.493
SLC2A1	RPS6KB1	4448824	4433324	9606.ENSP00000416293	9606.ENSP00000225577	0	0	0	0	0	0.05	0	0.488	0.493
HSPA8	SEC63	4449616	4443239	9606.ENSP00000432083	9606.ENSP00000357998	0	0	0	0	0.088	0.132	0	0.41	0.492
CREB1	ABL1	4447522	4443923	9606.ENSP00000387699	9606.ENSP00000361423	0	0	0	0	0	0.379	0	0.217	0.492
APAF1	BAG1	4450251	4449126	9606.ENSP00000448165	9606.ENSP00000420514	0	0	0	0	0.062	0	0	0.48	0.492
GPT	PKM	4446354	4439337	9606.ENSP00000378408	9606.ENSP00000320171	0	0	0	0	0.107	0	0	0.454	0.492
LMNA	MAPK14	4443076	4433482	9606.ENSP00000357283	9606.ENSP00000229795	0	0	0	0	0	0.262	0	0.34	0.492
IL6ST	ACVR1	4445526	4435284	9606.ENSP00000370698	9606.ENSP00000263640	0	0	0	0	0.065	0.055	0	0.471	0.492
HNF1B	CREB1	4451465	4447522	9606.ENSP00000480291	9606.ENSP00000387699	0	0	0	0	0	0.379	0	0.216	0.492
PSAP	IGF2R	4446348	4441925	9606.ENSP00000378394	9606.ENSP00000349437	0	0	0	0	0.122	0	0	0.445	0.492
CTNNB1	CRP	4441426	4434405	9606.ENSP00000344456	9606.ENSP00000255030	0	0	0	0	0	0	0	0.492	0.492
FHIT	EGFR	4448899	4436186	9606.ENSP00000417480	9606.ENSP00000275493	0	0	0	0	0	0	0	0.492	0.491
IDH1	MLH1	4447650	4433549	9606.ENSP00000390265	9606.ENSP00000231790	0	0	0	0	0.063	0	0	0.48	0.491
IFNB1	CTNNB1	4445352	4441426	9606.ENSP00000369581	9606.ENSP00000344456	0	0	0	0	0	0	0	0.491	0.491
PPP3CA	PIK3CA	4446333	4435346	9606.ENSP00000378323	9606.ENSP00000263967	0	0	0	0	0.062	0.084	0	0.455	0.491
SMYD3	TP53	4449019	4435880	9606.ENSP00000419184	9606.ENSP00000269305	0	0	0	0	0	0.091	0	0.462	0.49
EGFR	AXIN1	4436186	4435059	9606.ENSP00000275493	9606.ENSP00000262320	0	0	0	0	0	0	0	0.49	0.49
DNM1L	SLC25A17	4450276	4447668	9606.ENSP00000449089	9606.ENSP00000390722	0	0	0	0	0.056	0	0	0.482	0.49
ENSG00000196689	SCN5A	4450625	4448544	9606.ENSP00000459962	9606.ENSP00000410257	0	0	0	0	0	0	0	0.49	0.49
SLC27A5	APOC3	4435195	4433396	9606.ENSP00000263093	9606.ENSP00000227667	0	0	0	0	0.238	0	0	0.359	0.49
AFP	EGFR	4446452	4436186	9606.ENSP00000379138	9606.ENSP00000275493	0	0	0	0	0.061	0	0	0.48	0.49
FOXM1	AXIN1	4441245	4435059	9606.ENSP00000342307	9606.ENSP00000262320	0	0	0	0	0.062	0.342	0	0.241	0.49
FADS2	ABCG8	4436312	4436013	9606.ENSP00000278840	9606.ENSP00000272286	0	0	0	0	0.061	0	0	0.48	0.49
LMNA	FBL	4443076	4433181	9606.ENSP00000357283	9606.ENSP00000221801	0	0	0	0	0.062	0.067	0	0.465	0.49
A1CF	PROC	4446414	4433614	9606.ENSP00000378868	9606.ENSP00000234071	0	0	0	0	0.486	0.05	0	0	0.49
TLR3	CRP	4437339	4434405	9606.ENSP00000296795	9606.ENSP00000255030	0	0	0	0	0	0	0	0.49	0.489
BAG1	DNAJA2	4449126	4438906	9606.ENSP00000420514	9606.ENSP00000314030	0	0	0	0	0	0	0	0.489	0.489
ALDH3A1	ARNT	4448623	4442141	9606.ENSP00000411821	9606.ENSP00000351407	0	0	0	0	0	0	0	0.489	0.489
IDH1	MDM2	4447650	4434604	9606.ENSP00000390265	9606.ENSP00000258149	0	0	0	0	0	0	0	0.49	0.489
PRKAR1A	PDE4B	4446068	4440326	9606.ENSP00000376475	9606.ENSP00000332116	0	0	0	0	0.146	0.185	0	0.325	0.489
AKT1	ADORA3	4450372	4443373	9606.ENSP00000451828	9606.ENSP00000358730	0	0	0	0	0	0.072	0	0.472	0.489
G6PD	ACSS2	4446162	4434303	9606.ENSP00000377192	9606.ENSP00000253382	0	0	0	0	0.061	0	0	0.477	0.488
PSAT1	ATIC	4444751	4433672	9606.ENSP00000365773	9606.ENSP00000236959	0	0	0	0	0.158	0	0	0.416	0.488
IRS1	NPM1	4438085	4437352	9606.ENSP00000304895	9606.ENSP00000296930	0	0	0	0	0.055	0.379	0	0.197	0.487
ACTG1	CTNNB1	4450595	4441426	9606.ENSP00000458162	9606.ENSP00000344456	0	0	0	0	0.095	0.064	0	0.442	0.487
CASP3	PIK3CA	4438651	4435346	9606.ENSP00000311032	9606.ENSP00000263967	0	0	0	0	0	0.108	0	0.448	0.487
CREB1	IRS1	4447522	4438085	9606.ENSP00000387699	9606.ENSP00000304895	0	0	0	0	0	0	0	0.487	0.487
SLC2A1	TKT	4448824	4447693	9606.ENSP00000416293	9606.ENSP00000391481	0.046	0	0	0	0.088	0.05	0	0.452	0.486
NCL	CTCF	4439187	4435355	9606.ENSP00000318195	9606.ENSP00000264010	0	0	0	0	0.084	0.294	0	0.27	0.486
ALDOA	ISYNA1	4446386	4440819	9606.ENSP00000378669	9606.ENSP00000337746	0	0	0	0	0.062	0.363	0	0.209	0.486
NDUFS1	ALDH7A1	4447763	4447473	9606.ENSP00000392709	9606.ENSP00000387123	0	0	0	0	0.427	0	0	0.138	0.485
FBXL2	UBE2D1	4448913	4444286	9606.ENSP00000417601	9606.ENSP00000363019	0	0	0	0	0	0.379	0	0.205	0.485
CREB1	CTCF	4447522	4435355	9606.ENSP00000387699	9606.ENSP00000264010	0	0	0	0	0.134	0.055	0	0.421	0.485
HNF4G	FOXM1	4446548	4441245	9606.ENSP00000379701	9606.ENSP00000342307	0	0	0	0	0	0.055	0	0.477	0.485
FADS1	ABCG8	4439505	4436013	9606.ENSP00000322229	9606.ENSP00000272286	0	0	0	0	0.052	0	0	0.479	0.485
SLC39A14	MT1B	4442288	4440622	9606.ENSP00000352779	9606.ENSP00000334998	0	0	0	0	0	0	0	0.485	0.485
IDH1	SOD1	4447650	4435927	9606.ENSP00000390265	9606.ENSP00000270142	0	0	0	0	0.091	0	0	0.457	0.485
FURIN	CTNNB1	4451788	4441426	9606.ENSP00000483552	9606.ENSP00000344456	0	0	0	0	0	0	0	0.485	0.485
CTSB	SMPD1	4441541	4441039	9606.ENSP00000345672	9606.ENSP00000340409	0	0	0	0	0.108	0	0	0.445	0.485
GPT	GCK	4446354	4433282	9606.ENSP00000378408	9606.ENSP00000223366	0	0	0	0	0.063	0	0	0.473	0.485
ECI2	ACSL4	4445329	4440986	9606.ENSP00000369461	9606.ENSP00000339787	0.052	0	0	0	0.109	0	0	0.439	0.484
PKM	ATIC	4439337	4433672	9606.ENSP00000320171	9606.ENSP00000236959	0	0	0	0	0.083	0	0	0.46	0.484
HAMP	CD81	4451011	4435286	9606.ENSP00000471894	9606.ENSP00000263645	0	0	0	0	0	0	0	0.484	0.484
TAT	CYP7A1	4441813	4437780	9606.ENSP00000348234	9606.ENSP00000301645	0	0	0	0	0.095	0	0	0.454	0.484
TLR3	MAPK14	4437339	4433482	9606.ENSP00000296795	9606.ENSP00000229795	0	0	0	0	0	0.05	0	0.48	0.484
CASP3	IRS1	4438651	4438085	9606.ENSP00000311032	9606.ENSP00000304895	0	0	0	0	0	0	0	0.483	0.483
FURIN	CTSB	4451788	4441541	9606.ENSP00000483552	9606.ENSP00000345672	0.043	0	0	0	0.098	0.064	0	0.436	0.483
COASY	ABCG5	4450753	4434794	9606.ENSP00000464814	9606.ENSP00000260645	0	0	0	0	0.061	0	0	0.472	0.483
ACSL3	SLC27A5	4441998	4435195	9606.ENSP00000350012	9606.ENSP00000263093	0	0	0	0	0.062	0.166	0	0.392	0.483
HAAO	APOB	4437103	4433584	9606.ENSP00000294973	9606.ENSP00000233242	0	0	0	0	0.482	0	0	0	0.482
AKT1	AFP	4450372	4446452	9606.ENSP00000451828	9606.ENSP00000379138	0	0	0	0	0	0	0	0.482	0.482
SOD1	LGALS1	4435927	4432889	9606.ENSP00000270142	9606.ENSP00000215909	0	0	0	0	0	0.363	0	0.221	0.482
LMNA	YY1	4443076	4435038	9606.ENSP00000357283	9606.ENSP00000262238	0	0	0	0	0	0.357	0	0.227	0.482
PRMT1	DNMT1	4448400	4442259	9606.ENSP00000406162	9606.ENSP00000352516	0.044	0	0	0	0.108	0	0	0.441	0.482
COASY	CYP7A1	4450753	4437780	9606.ENSP00000464814	9606.ENSP00000301645	0	0	0	0	0	0	0	0.482	0.482
PCSK9	CYP7A1	4437942	4437780	9606.ENSP00000303208	9606.ENSP00000301645	0	0	0	0	0.077	0	0	0.462	0.482
MT1G	SLC39A14	4447689	4442288	9606.ENSP00000391397	9606.ENSP00000352779	0	0	0	0	0	0	0	0.482	0.482
COASY	GCK	4450753	4433282	9606.ENSP00000464814	9606.ENSP00000223366	0	0	0	0	0	0	0	0.481	0.481
SCN1A	PNPO	4437975	4433322	9606.ENSP00000303540	9606.ENSP00000225573	0	0	0	0	0	0	0	0.481	0.481
STARD13	HMGCR	4440899	4436751	9606.ENSP00000338785	9606.ENSP00000287936	0	0	0	0	0	0.236	0	0.349	0.481
CASP3	TGFB1	4438651	4433189	9606.ENSP00000311032	9606.ENSP00000221930	0	0	0	0	0	0	0	0.481	0.481
NCOA6	TP53	4444453	4435880	9606.ENSP00000363929	9606.ENSP00000269305	0	0	0	0	0	0.373	0	0.205	0.48
CXCR4	NCL	4447439	4439187	9606.ENSP00000386884	9606.ENSP00000318195	0	0	0	0	0	0	0	0.48	0.48
MACF1	APC	4442494	4434547	9606.ENSP00000354573	9606.ENSP00000257430	0	0	0	0	0.085	0.226	0	0.323	0.48
FURIN	AKT1	4451788	4450372	9606.ENSP00000483552	9606.ENSP00000451828	0	0	0	0	0.106	0.061	0	0.429	0.479
ACTG1	AMY1A	4450595	4443456	9606.ENSP00000458162	9606.ENSP00000359100	0	0	0	0	0.049	0.05	0	0.47	0.479
HFE	UBE2D1	4448894	4444286	9606.ENSP00000417404	9606.ENSP00000363019	0	0	0	0	0	0.334	0	0.25	0.479
HFE	ATP7B	4448894	4433836	9606.ENSP00000417404	9606.ENSP00000242839	0	0	0	0	0.061	0	0	0.468	0.479
SLC7A1	SLC6A9	4445449	4442398	9606.ENSP00000370128	9606.ENSP00000353791	0	0	0	0	0.091	0	0	0.45	0.479
CXCR4	ANGPT2	4447439	4438957	9606.ENSP00000386884	9606.ENSP00000314897	0	0	0	0	0	0	0	0.479	0.479
FASN	ABCG5	4438061	4434794	9606.ENSP00000304592	9606.ENSP00000260645	0	0	0	0	0	0	0	0.479	0.479
PTGS2	SOD1	4442894	4435927	9606.ENSP00000356438	9606.ENSP00000270142	0	0	0	0	0.061	0	0	0.467	0.478
CTNNB1	MDM2	4441426	4434604	9606.ENSP00000344456	9606.ENSP00000258149	0	0	0	0	0	0	0	0.478	0.478
COASY	SCAP	4450753	4435618	9606.ENSP00000464814	9606.ENSP00000265565	0	0	0	0	0.097	0	0	0.446	0.478
MET	PCSK9	4439114	4437942	9606.ENSP00000317272	9606.ENSP00000303208	0	0	0	0	0.097	0.061	0	0.434	0.478
SYNCRIP	TP53	4443358	4435880	9606.ENSP00000358635	9606.ENSP00000269305	0	0	0	0	0.062	0	0	0.466	0.478
AKT1	SERPINA1	4450372	4448813	9606.ENSP00000451828	9606.ENSP00000416066	0	0	0	0	0	0	0	0.477	0.477
IRS1	MDM2	4438085	4434604	9606.ENSP00000304895	9606.ENSP00000258149	0	0	0	0	0	0.266	0	0.317	0.477
TAT	GCK	4441813	4433282	9606.ENSP00000348234	9606.ENSP00000223366	0	0	0	0	0.064	0	0	0.464	0.477
HSPA8	NCL	4449616	4439187	9606.ENSP00000432083	9606.ENSP00000318195	0	0	0	0	0.272	0.085	0	0.277	0.476
IRF3	BAX	4451012	4437004	9606.ENSP00000471896	9606.ENSP00000293288	0	0	0	0	0.093	0.379	0	0.146	0.476
SCN2B	ABCC9	4436324	4434835	9606.ENSP00000278947	9606.ENSP00000261200	0	0	0	0	0	0	0	0.476	0.476
AKT1	IGF2R	4450372	4441925	9606.ENSP00000451828	9606.ENSP00000349437	0	0	0	0	0.048	0	0	0.473	0.476
TP53	ATIC	4435880	4433672	9606.ENSP00000269305	9606.ENSP00000236959	0	0	0	0	0	0	0	0.476	0.476
ACVR1B	AMHR2	4450048	4434576	9606.ENSP00000442656	9606.ENSP00000257863	0	0	0	0.681	0.063	0.377	0	0.458	0.475
MTR	DNMT1	4442697	4442259	9606.ENSP00000355536	9606.ENSP00000352516	0	0	0	0	0.061	0	0	0.464	0.475
PARP1	ATIC	4442743	4433672	9606.ENSP00000355759	9606.ENSP00000236959	0	0	0	0	0.314	0	0	0.266	0.475
GBA	APOB	4438937	4433584	9606.ENSP00000314508	9606.ENSP00000233242	0	0	0	0	0	0	0	0.475	0.475
NDUFS1	TKT	4447763	4447693	9606.ENSP00000392709	9606.ENSP00000391481	0.087	0	0	0	0.062	0	0	0.437	0.475
FASN	HK2	4438061	4436875	9606.ENSP00000304592	9606.ENSP00000290573	0	0	0	0	0.053	0	0	0.468	0.475
NR1H4	ABCG1	4450225	4442587	9606.ENSP00000447149	9606.ENSP00000354995	0	0	0	0	0.055	0.076	0	0.448	0.475
POLB	CRP	4435603	4434405	9606.ENSP00000265421	9606.ENSP00000255030	0	0	0	0	0	0	0	0.475	0.475
ABL1	MLH1	4443923	4433549	9606.ENSP00000361423	9606.ENSP00000231790	0	0	0	0	0	0	0	0.474	0.474
ACSL1	FADS1	4449224	4439505	9606.ENSP00000422607	9606.ENSP00000322229	0	0	0	0	0.062	0	0	0.462	0.474
IDH1	EGLN1	4447650	4442711	9606.ENSP00000390265	9606.ENSP00000355601	0	0	0	0	0	0	0	0.474	0.474
IRF3	CASP8	4451012	4442125	9606.ENSP00000471896	9606.ENSP00000351273	0	0	0	0	0	0	0	0.474	0.474
EGFR	EFNB2	4436186	4433928	9606.ENSP00000275493	9606.ENSP00000245323	0	0	0	0	0.14	0.058	0	0.403	0.474
CREB1	RRM2	4447522	4442396	9606.ENSP00000387699	9606.ENSP00000353770	0	0	0	0	0	0	0	0.474	0.474
GTPBP3	AFG3L2	4442170	4435866	9606.ENSP00000351644	9606.ENSP00000269143	0	0	0	0	0.063	0.052	0	0.455	0.474
FBP1	RBKS	4448472	4438257	9606.ENSP00000408025	9606.ENSP00000306817	0	0	0	0	0.061	0	0	0.462	0.473
AFP	FBL	4446452	4433181	9606.ENSP00000379138	9606.ENSP00000221801	0	0	0	0	0	0	0	0.473	0.473
GPT	TGFB1	4446354	4433189	9606.ENSP00000378408	9606.ENSP00000221930	0	0	0	0	0	0	0	0.473	0.473
HDGF	GLTP	4443063	4438982	9606.ENSP00000357189	9606.ENSP00000315263	0	0	0	0	0	0	0	0.473	0.473
SERBP1	SYNCRIP	4443649	4443358	9606.ENSP00000360034	9606.ENSP00000358635	0	0	0	0	0.317	0	0	0.259	0.473
CHD8	USF1	4446968	4443013	9606.ENSP00000382863	9606.ENSP00000357000	0	0	0	0	0	0.403	0	0.153	0.473
AKT1	HMGA2	4450372	4449827	9606.ENSP00000451828	9606.ENSP00000437621	0	0	0	0	0	0	0	0.473	0.473
NR1H4	FASN	4450225	4438061	9606.ENSP00000447149	9606.ENSP00000304592	0	0	0	0	0	0	0	0.473	0.473
TJP1	KDR	4436435	4435337	9606.ENSP00000281537	9606.ENSP00000263923	0	0	0	0	0.098	0	0	0.44	0.473
APC	MLH1	4434547	4433549	9606.ENSP00000257430	9606.ENSP00000231790	0	0	0	0	0	0	0	0.473	0.473
HFE	GPT	4448894	4446354	9606.ENSP00000417404	9606.ENSP00000378408	0	0	0	0	0	0	0	0.473	0.473
IRS1	ATIC	4438085	4433672	9606.ENSP00000304895	9606.ENSP00000236959	0	0	0	0	0	0	0	0.473	0.473
ABCB1	HMGCR	4451279	4436751	9606.ENSP00000478255	9606.ENSP00000287936	0	0	0	0	0	0.177	0	0.384	0.472
PARP1	HNRNPA1	4442743	4441190	9606.ENSP00000355759	9606.ENSP00000341826	0	0	0	0	0.113	0.172	0	0.338	0.472
ALDOA	GPD2	4446386	4438431	9606.ENSP00000378669	9606.ENSP00000308610	0	0	0	0	0.062	0.401	0	0.135	0.472
MET	ST7	4439114	4435606	9606.ENSP00000317272	9606.ENSP00000265437	0	0	0	0	0.063	0	0	0.46	0.472
ABCC2	ATP7B	4443534	4433836	9606.ENSP00000359478	9606.ENSP00000242839	0.044	0	0	0	0.062	0	0	0.458	0.472
PPP3CA	CASP3	4446333	4438651	9606.ENSP00000378323	9606.ENSP00000311032	0	0	0	0	0	0.379	0	0.185	0.472
AHSG	ABCC2	4447823	4443534	9606.ENSP00000393887	9606.ENSP00000359478	0	0	0	0	0.33	0	0	0.244	0.472
HMGN3	USF2	4451701	4433219	9606.ENSP00000482613	9606.ENSP00000222305	0	0	0	0	0.062	0	0	0.461	0.472
COASY	ACSS1	4450753	4439093	9606.ENSP00000464814	9606.ENSP00000316924	0.045	0	0	0	0.065	0	0	0.456	0.472
AKT1	MLH1	4450372	4433549	9606.ENSP00000451828	9606.ENSP00000231790	0	0	0	0	0	0	0	0.472	0.472
CLPB	AFG3L2	4437053	4435866	9606.ENSP00000294053	9606.ENSP00000269143	0.138	0	0	0	0.079	0.054	0	0.38	0.472
GK	GCK	4448193	4433282	9606.ENSP00000401720	9606.ENSP00000223366	0	0	0	0	0.049	0	0	0.467	0.472
EGLN1	HK2	4442711	4436875	9606.ENSP00000355601	9606.ENSP00000290573	0	0	0	0	0	0	0	0.471	0.471
PHKA2	TALDO1	4445291	4439424	9606.ENSP00000369274	9606.ENSP00000321259	0	0	0	0	0	0	0	0.471	0.471
PKM	CASP3	4439337	4438651	9606.ENSP00000320171	9606.ENSP00000311032	0	0	0	0	0	0.185	0	0.378	0.471
CASP3	CRP	4438651	4434405	9606.ENSP00000311032	9606.ENSP00000255030	0	0	0	0	0	0	0	0.471	0.471
CYP17A1	NR5A2	4443418	4442866	9606.ENSP00000358903	9606.ENSP00000356331	0	0	0	0	0.064	0.127	0	0.405	0.471
DDIT3	BAX	4450263	4437004	9606.ENSP00000448665	9606.ENSP00000293288	0	0	0	0	0	0	0	0.471	0.471
SLC38A4	IGF2R	4447632	4441925	9606.ENSP00000389843	9606.ENSP00000349437	0	0	0	0	0.061	0	0	0.46	0.471
EPHB2	MAPK14	4444426	4433482	9606.ENSP00000363763	9606.ENSP00000229795	0	0	0	0.604	0.061	0.419	0	0.212	0.471
PPP3CA	EGFR	4446333	4436186	9606.ENSP00000378323	9606.ENSP00000275493	0	0	0	0	0.062	0.064	0	0.446	0.471
PKM	BAX	4439337	4437004	9606.ENSP00000320171	9606.ENSP00000293288	0	0	0	0	0.101	0.406	0	0.089	0.471
HMOX1	TECR	4432912	4432861	9606.ENSP00000216117	9606.ENSP00000215567	0	0	0	0	0	0	0	0.47	0.47
IQSEC1	KDR	4451467	4435337	9606.ENSP00000480301	9606.ENSP00000263923	0	0	0	0	0.05	0	0	0.465	0.47
ENSG00000196689	SCN3A	4450625	4436534	9606.ENSP00000459962	9606.ENSP00000283254	0	0	0	0	0	0	0	0.47	0.47
PIM1	HPN	4444200	4435114	9606.ENSP00000362608	9606.ENSP00000262626	0	0	0	0	0	0	0	0.47	0.47
SCN9A	NUDT9	4447360	4437979	9606.ENSP00000386306	9606.ENSP00000303575	0	0	0	0	0	0	0	0.47	0.47
GCK	SLC2A3	4433282	4432652	9606.ENSP00000223366	9606.ENSP00000075120	0	0	0	0	0.063	0	0	0.458	0.47
SLC2A1	KDR	4448824	4435337	9606.ENSP00000416293	9606.ENSP00000263923	0	0	0	0	0	0	0	0.47	0.47
DNMT1	IGF2R	4442259	4441925	9606.ENSP00000352516	9606.ENSP00000349437	0	0	0	0	0.055	0	0	0.461	0.469
SLC8A1	LAMTOR5	4447160	4434502	9606.ENSP00000384763	9606.ENSP00000256644	0	0	0	0	0	0	0	0.469	0.469
IRS1	FASN	4438085	4438061	9606.ENSP00000304895	9606.ENSP00000304592	0	0	0	0	0.067	0	0	0.454	0.469
ARNT	TP53	4442141	4435880	9606.ENSP00000351407	9606.ENSP00000269305	0	0	0	0	0	0.166	0	0.39	0.469
SCN1B	NUDT9	4447950	4437979	9606.ENSP00000396915	9606.ENSP00000303575	0	0	0	0	0	0	0	0.469	0.469
IFNB1	TP53	4445352	4435880	9606.ENSP00000369581	9606.ENSP00000269305	0	0	0	0	0	0	0	0.469	0.469
CREB1	ADCY1	4447522	4437392	9606.ENSP00000387699	9606.ENSP00000297323	0	0	0	0	0	0	0	0.469	0.469
APAF1	LAMTOR5	4450251	4434502	9606.ENSP00000448165	9606.ENSP00000256644	0	0	0	0	0	0	0	0.469	0.469
SLC9A6	STARD10	4443604	4440653	9606.ENSP00000359729	9606.ENSP00000335247	0	0	0	0	0	0	0	0.469	0.469
TALDO1	CLPB	4439424	4437053	9606.ENSP00000321259	9606.ENSP00000294053	0.215	0	0	0	0.061	0	0	0.337	0.469
USF1	APOA1	4443013	4433668	9606.ENSP00000357000	9606.ENSP00000236850	0	0	0	0	0	0	0	0.468	0.468
NDUFS1	SLC25A4	4447763	4436430	9606.ENSP00000392709	9606.ENSP00000281456	0	0	0	0	0.091	0	0	0.439	0.468
ALDOA	LGALS1	4446386	4432889	9606.ENSP00000378669	9606.ENSP00000215909	0	0	0	0	0.107	0.387	0	0.107	0.468
ENPP1	GPD2	4442442	4438431	9606.ENSP00000354238	9606.ENSP00000308610	0	0	0	0	0.135	0	0	0.411	0.468
CTCF	USF2	4435355	4433219	9606.ENSP00000264010	9606.ENSP00000222305	0	0	0	0	0	0.089	0	0.44	0.468
YWHAZ	SGK1	4446480	4442972	9606.ENSP00000379287	9606.ENSP00000356832	0	0	0	0	0.064	0.396	0	0.135	0.468
CREB1	IGF2R	4447522	4441925	9606.ENSP00000387699	9606.ENSP00000349437	0	0	0	0	0	0	0	0.468	0.468
FADS1	APOB	4439505	4433584	9606.ENSP00000322229	9606.ENSP00000233242	0	0	0	0	0.088	0	0	0.44	0.468
DNMT1	ATF4	4442259	4440736	9606.ENSP00000352516	9606.ENSP00000336790	0	0	0	0	0	0	0	0.467	0.467
ACVR1B	TGFB1	4450048	4433189	9606.ENSP00000442656	9606.ENSP00000221930	0	0	0	0	0	0.292	0	0.279	0.467
AKT1	ABCA1	4450372	4444444	9606.ENSP00000451828	9606.ENSP00000363868	0	0	0	0	0.062	0.056	0	0.447	0.467
CREB1	PDE4B	4447522	4440326	9606.ENSP00000387699	9606.ENSP00000332116	0	0	0	0	0	0	0	0.467	0.467
NUPR1	DNMT1	4446432	4442259	9606.ENSP00000379003	9606.ENSP00000352516	0	0	0	0	0	0	0	0.466	0.466
ACVRL1	AMHR2	4445807	4434576	9606.ENSP00000373574	9606.ENSP00000257863	0	0	0	0.668	0.063	0.377	0	0.395	0.466
FASN	CLDN1	4438061	4437159	9606.ENSP00000304592	9606.ENSP00000295522	0	0	0	0	0	0	0	0.466	0.466
ACVR1B	CTNNB1	4450048	4441426	9606.ENSP00000442656	9606.ENSP00000344456	0	0	0	0	0.063	0.281	0	0.272	0.466
IGF2R	CTCF	4441925	4435355	9606.ENSP00000349437	9606.ENSP00000264010	0	0	0	0	0	0	0	0.466	0.466
NR1H4	APOF	4450225	4446789	9606.ENSP00000447149	9606.ENSP00000381250	0	0	0	0	0.064	0	0	0.453	0.466
FURIN	EGFR	4451788	4436186	9606.ENSP00000483552	9606.ENSP00000275493	0	0	0	0	0.061	0	0	0.455	0.466
ZC3H7B	YWHAE	4441556	4435415	9606.ENSP00000345793	9606.ENSP00000264335	0	0	0	0	0.068	0	0	0.45	0.466
IDH1	ACSS2	4447650	4434303	9606.ENSP00000390265	9606.ENSP00000253382	0	0	0	0	0.101	0	0	0.431	0.466
ACSL4	PEMT	4440986	4434430	9606.ENSP00000339787	9606.ENSP00000255389	0	0	0	0	0	0.066	0	0.452	0.466
HMGA2	CHD8	4449827	4446968	9606.ENSP00000437621	9606.ENSP00000382863	0	0	0	0	0	0.05	0	0.459	0.465
ALDOA	SLC2A3	4446386	4432652	9606.ENSP00000378669	9606.ENSP00000075120	0.043	0	0	0	0.062	0	0	0.452	0.465
ACTG1	EGFR	4450595	4436186	9606.ENSP00000458162	9606.ENSP00000275493	0	0	0	0	0	0	0	0.465	0.465
FASN	SLC27A5	4438061	4435195	9606.ENSP00000304592	9606.ENSP00000263093	0	0	0	0	0	0	0	0.464	0.464
NR1H4	ORM1	4450225	4434700	9606.ENSP00000447149	9606.ENSP00000259396	0	0	0	0	0.398	0	0	0.146	0.464
MAPK14	TGFB1	4433482	4433189	9606.ENSP00000229795	9606.ENSP00000221930	0	0	0	0	0	0.078	0	0.442	0.464
GPT	CYP7A1	4446354	4437780	9606.ENSP00000378408	9606.ENSP00000301645	0	0	0	0	0.063	0	0	0.452	0.464
HNRNPA1	TP53	4441190	4435880	9606.ENSP00000341826	9606.ENSP00000269305	0	0	0	0	0.078	0.101	0	0.405	0.464
SLC39A14	MET	4442288	4439114	9606.ENSP00000352779	9606.ENSP00000317272	0	0	0	0	0.088	0	0	0.436	0.463
HMGA2	CTCF	4449827	4435355	9606.ENSP00000437621	9606.ENSP00000264010	0	0	0	0	0	0	0	0.463	0.463
COPG2	SLC38A4	4448227	4447632	9606.ENSP00000402346	9606.ENSP00000389843	0	0	0	0	0.049	0	0	0.459	0.463
G6PD	SLC2A3	4446162	4432652	9606.ENSP00000377192	9606.ENSP00000075120	0	0	0	0	0.061	0	0	0.452	0.463
BAX	MDM2	4437004	4434604	9606.ENSP00000293288	9606.ENSP00000258149	0	0	0	0	0	0.068	0	0.447	0.462
APOB	CREB3L3	4433584	4432655	9606.ENSP00000233242	9606.ENSP00000078445	0	0	0	0	0.254	0	0	0.308	0.462
HMGCR	NR1H2	4436751	4434320	9606.ENSP00000287936	9606.ENSP00000253727	0	0	0	0	0.061	0	0	0.451	0.462
GK	POLA1	4448193	4445155	9606.ENSP00000401720	9606.ENSP00000368349	0	0	0	0	0.137	0	0	0.403	0.462
EPHB4	AXIN1	4442085	4435059	9606.ENSP00000350896	9606.ENSP00000262320	0	0	0	0	0.061	0.177	0	0.359	0.462
ANKRD45	DNAJA2	4440243	4438906	9606.ENSP00000331268	9606.ENSP00000314030	0.043	0	0	0	0.141	0.194	0	0.283	0.461
G6PD	PNP	4446162	4442485	9606.ENSP00000377192	9606.ENSP00000354532	0	0	0	0	0.061	0	0	0.45	0.461
DNMT1	CASP3	4442259	4438651	9606.ENSP00000352516	9606.ENSP00000311032	0	0	0	0	0.061	0	0	0.45	0.461
SERBP1	FBL	4443649	4433181	9606.ENSP00000360034	9606.ENSP00000221801	0	0	0	0	0.318	0	0	0.243	0.461
PDE4D	PRKAR2B	4441530	4435635	9606.ENSP00000345502	9606.ENSP00000265717	0	0	0	0	0.146	0.157	0	0.311	0.46
DDIT3	CREB1	4450263	4447522	9606.ENSP00000448665	9606.ENSP00000387699	0	0	0	0	0	0.08	0	0.437	0.46
CHD8	YY1	4446968	4435038	9606.ENSP00000382863	9606.ENSP00000262238	0	0	0	0	0.23	0.124	0	0.265	0.46
TKT	AK8	4447693	4437499	9606.ENSP00000391481	9606.ENSP00000298545	0	0	0	0	0.097	0	0	0.426	0.459
FASN	TP53	4438061	4435880	9606.ENSP00000304592	9606.ENSP00000269305	0	0	0	0	0.062	0	0	0.447	0.459
ASGR1	APOB	4435879	4433584	9606.ENSP00000269299	9606.ENSP00000233242	0	0	0	0	0.276	0	0	0.283	0.459
BNC2	PNP	4445434	4442485	9606.ENSP00000370047	9606.ENSP00000354532	0	0	0	0	0	0	0	0.459	0.459
SEC63	ARFGEF1	4443239	4435034	9606.ENSP00000357998	9606.ENSP00000262215	0	0	0	0	0.113	0.05	0	0.41	0.459
SRSF11	ATIC	4443640	4433672	9606.ENSP00000359988	9606.ENSP00000236959	0	0	0	0	0	0	0	0.458	0.458
PPARG	APOC3	4436745	4433396	9606.ENSP00000287820	9606.ENSP00000227667	0	0	0	0	0.059	0	0	0.448	0.458
PCSK2	GCK	4435102	4433282	9606.ENSP00000262545	9606.ENSP00000223366	0	0	0	0	0.089	0	0	0.429	0.458
CASP8	ATF4	4442125	4440736	9606.ENSP00000351273	9606.ENSP00000336790	0	0	0	0	0	0	0	0.458	0.458
PKM	GPD2	4439337	4438431	9606.ENSP00000320171	9606.ENSP00000308610	0.103	0	0	0	0.061	0	0	0.408	0.458
HSPA8	CTNNB1	4449616	4441426	9606.ENSP00000432083	9606.ENSP00000344456	0.045	0	0	0	0	0.361	0	0.184	0.458
METAP2	MRPL3	4439753	4435531	9606.ENSP00000325312	9606.ENSP00000264995	0.077	0	0	0	0.219	0.262	0	0.102	0.458
NDUFS1	CASP3	4447763	4438651	9606.ENSP00000392709	9606.ENSP00000311032	0	0	0	0	0	0.379	0	0.164	0.458
AKT1	KDR	4450372	4435337	9606.ENSP00000451828	9606.ENSP00000263923	0	0	0	0.555	0	0.096	0	0.905	0.458
PRMT1	USF1	4448400	4443013	9606.ENSP00000406162	9606.ENSP00000357000	0	0	0	0	0	0.377	0	0.164	0.457
SERPINA1	CTSL	4448813	4441511	9606.ENSP00000416066	9606.ENSP00000345344	0	0	0	0	0.061	0.185	0	0.348	0.457
FBP1	GK	4448472	4448193	9606.ENSP00000408025	9606.ENSP00000401720	0.054	0	0	0	0.087	0	0	0.42	0.456
TALDO1	LGALS1	4439424	4432889	9606.ENSP00000321259	9606.ENSP00000215909	0	0	0	0	0	0.423	0	0.096	0.456
ABL2	EPHB2	4449407	4444426	9606.ENSP00000427562	9606.ENSP00000363763	0	0	0	0.616	0	0.404	0	0.258	0.456
IGFBP1	CRP	4436188	4434405	9606.ENSP00000275525	9606.ENSP00000255030	0	0	0	0	0.063	0	0	0.444	0.456
TRAPPC3	VPS45	4451474	4443263	9606.ENSP00000480332	9606.ENSP00000358126	0	0	0	0	0.087	0.161	0	0.347	0.456
ABCA1	ABCG1	4444444	4442587	9606.ENSP00000363868	9606.ENSP00000354995	0	0	0	0.563	0.061	0.051	0	0.952	0.456
KDR	ACVR1	4435337	4435284	9606.ENSP00000263923	9606.ENSP00000263640	0	0	0	0	0	0.264	0	0.29	0.455
PCSK9	SCAP	4437942	4435618	9606.ENSP00000303208	9606.ENSP00000265565	0	0	0	0	0.093	0	0	0.424	0.455
ABCA5	ABCC8	4446060	4438006	9606.ENSP00000376443	9606.ENSP00000303960	0	0	0	0	0.082	0.091	0	0.4	0.455
IDH1	PBRM1	4447650	4446328	9606.ENSP00000390265	9606.ENSP00000378307	0	0	0	0	0.052	0	0	0.449	0.455
FBP1	GPT	4448472	4446354	9606.ENSP00000408025	9606.ENSP00000378408	0	0	0	0	0.129	0	0	0.4	0.455
AKT1	G6PD	4450372	4446162	9606.ENSP00000451828	9606.ENSP00000377192	0	0	0	0	0.087	0	0	0.428	0.455
ENSG00000196689	ABCA1	4450625	4444444	9606.ENSP00000459962	9606.ENSP00000363868	0	0	0	0	0	0	0	0.455	0.455
UBE2D1	NAE1	4444286	4442205	9606.ENSP00000363019	9606.ENSP00000351990	0.044	0	0	0	0.062	0.262	0	0.272	0.454
SCN2A	SCN1A	4444560	4437975	9606.ENSP00000364586	9606.ENSP00000303540	0	0	0	0.984	0.17	0	0.36	0.92	0.454
PRKAA1	FASN	4441594	4438061	9606.ENSP00000346148	9606.ENSP00000304592	0	0	0	0	0	0	0	0.454	0.454
IGFBP1	GCK	4436188	4433282	9606.ENSP00000275525	9606.ENSP00000223366	0	0	0	0	0.138	0.084	0	0.365	0.454
ACTG1	ALDOA	4450595	4446386	9606.ENSP00000458162	9606.ENSP00000378669	0	0	0	0	0.122	0.059	0	0.391	0.454
ABCB11	ABCG5	4435322	4434794	9606.ENSP00000263817	9606.ENSP00000260645	0	0	0	0.553	0.094	0.091	0	0.823	0.454
AKT1S1	EGFR	4445954	4436186	9606.ENSP00000375711	9606.ENSP00000275493	0	0	0	0	0.057	0	0	0.445	0.454
PSAT1	TAT	4444751	4441813	9606.ENSP00000365773	9606.ENSP00000348234	0.059	0	0	0	0	0.083	0	0.418	0.454
CREB1	PDE4D	4447522	4441530	9606.ENSP00000387699	9606.ENSP00000345502	0	0	0	0	0	0	0	0.454	0.454
LMNA	PARP1	4443076	4442743	9606.ENSP00000357283	9606.ENSP00000355759	0	0	0	0	0.052	0.11	0	0.404	0.454
CASP3	PCSK9	4438651	4437942	9606.ENSP00000311032	9606.ENSP00000303208	0	0	0	0	0.061	0	0	0.443	0.454
DDIT3	PPARG	4450263	4436745	9606.ENSP00000448665	9606.ENSP00000287820	0	0	0	0	0	0.064	0	0.44	0.453
CTSB	TP53	4441541	4435880	9606.ENSP00000345672	9606.ENSP00000269305	0	0	0	0	0.055	0	0	0.445	0.453
PEMT	ACSS2	4434430	4434303	9606.ENSP00000255389	9606.ENSP00000253382	0	0	0	0	0.049	0	0	0.449	0.453
CHD8	SCN1A	4446968	4437975	9606.ENSP00000382863	9606.ENSP00000303540	0	0	0	0	0.063	0.085	0	0.413	0.453
CYP7A1	PPARG	4437780	4436745	9606.ENSP00000301645	9606.ENSP00000287820	0	0	0	0	0	0.085	0	0.426	0.452
NR1H4	CASP8	4450225	4442125	9606.ENSP00000447149	9606.ENSP00000351273	0	0	0	0	0	0.39	0	0.14	0.452
ADORA3	ANGPT2	4443373	4438957	9606.ENSP00000358730	9606.ENSP00000314897	0	0	0	0	0	0	0	0.452	0.452
FFAR1	GCK	4433988	4433282	9606.ENSP00000246553	9606.ENSP00000223366	0	0	0	0	0	0	0	0.452	0.452
DDIT3	CREB3L3	4450263	4432655	9606.ENSP00000448665	9606.ENSP00000078445	0	0	0	0	0	0	0	0.452	0.452
SLC25A17	DNMT1	4447668	4442259	9606.ENSP00000390722	9606.ENSP00000352516	0	0	0	0	0	0	0	0.452	0.452
SMYD3	PRMT1	4449019	4448400	9606.ENSP00000419184	9606.ENSP00000406162	0	0	0	0	0.064	0.05	0	0.433	0.452
HAMP	GPT	4451011	4446354	9606.ENSP00000471894	9606.ENSP00000378408	0	0	0	0	0.061	0	0	0.441	0.452
CTSB	USF2	4441541	4433219	9606.ENSP00000345672	9606.ENSP00000222305	0	0	0	0	0	0	0	0.452	0.452
SERPING1	CRP	4436285	4434405	9606.ENSP00000278407	9606.ENSP00000255030	0	0	0	0	0.061	0	0	0.44	0.451
IDH1	ELAVL1	4447650	4447216	9606.ENSP00000390265	9606.ENSP00000385269	0	0	0	0	0	0	0	0.451	0.451
FASN	ABCG8	4438061	4436013	9606.ENSP00000304592	9606.ENSP00000272286	0	0	0	0	0	0	0	0.451	0.451
HNF1B	PPARG	4451465	4436745	9606.ENSP00000480291	9606.ENSP00000287820	0	0	0	0	0.052	0.05	0	0.44	0.451
ABCG1	FASN	4442587	4438061	9606.ENSP00000354995	9606.ENSP00000304592	0	0	0	0	0	0	0	0.451	0.451
SCN5A	ELAVL1	4448544	4447216	9606.ENSP00000410257	9606.ENSP00000385269	0	0	0	0	0.062	0	0	0.437	0.451
ABCA1	SCAP	4444444	4435618	9606.ENSP00000363868	9606.ENSP00000265565	0	0	0	0	0.063	0	0	0.437	0.45
NR5A2	ARNT	4442866	4442141	9606.ENSP00000356331	9606.ENSP00000351407	0	0	0	0	0.061	0.385	0	0.125	0.45
DNMT1	EGFR	4442259	4436186	9606.ENSP00000352516	9606.ENSP00000275493	0	0	0	0	0	0	0	0.45	0.45
NTS	APOA1	4434454	4433668	9606.ENSP00000256010	9606.ENSP00000236850	0	0	0	0	0.426	0	0	0.082	0.45
IRS1	MAPK14	4438085	4433482	9606.ENSP00000304895	9606.ENSP00000229795	0	0	0	0	0	0	0	0.45	0.45
ABCG1	SCAP	4442587	4435618	9606.ENSP00000354995	9606.ENSP00000265565	0	0	0	0	0.088	0	0	0.422	0.45
CRP	HMOX1	4434405	4432912	9606.ENSP00000255030	9606.ENSP00000216117	0	0	0	0	0	0	0	0.45	0.45
ABCG8	ABCB11	4436013	4435322	9606.ENSP00000272286	9606.ENSP00000263817	0	0	0	0.552	0.116	0.091	0	0.775	0.449
ABCA1	FADS1	4444444	4439505	9606.ENSP00000363868	9606.ENSP00000322229	0	0	0	0	0	0	0	0.449	0.449
PIM3	PRKAB2	4442403	4434342	9606.ENSP00000353824	9606.ENSP00000254101	0	0	0	0	0.061	0.352	0	0.168	0.449
PIM1	PRKAB2	4444200	4434342	9606.ENSP00000362608	9606.ENSP00000254101	0	0	0	0	0.061	0.352	0	0.168	0.449
PIM3	PRKAB1	4442403	4433461	9606.ENSP00000353824	9606.ENSP00000229328	0	0	0	0	0.061	0.352	0	0.168	0.449
PAH	AFP	4450247	4446452	9606.ENSP00000448059	9606.ENSP00000379138	0	0	0	0	0.337	0	0	0.203	0.449
SLC2A1	ATIC	4448824	4433672	9606.ENSP00000416293	9606.ENSP00000236959	0	0	0	0	0	0	0	0.449	0.449
PIM1	PRKAB1	4444200	4433461	9606.ENSP00000362608	9606.ENSP00000229328	0	0	0	0	0.061	0.352	0	0.168	0.449
KIF2C	MACF1	4443901	4442494	9606.ENSP00000361298	9606.ENSP00000354573	0	0	0	0	0.061	0.051	0	0.431	0.449
PTPRO	EPHA1	4436417	4436197	9606.ENSP00000281171	9606.ENSP00000275815	0	0	0	0	0.062	0.16	0	0.356	0.448
COASY	RPS6KB1	4450753	4433324	9606.ENSP00000464814	9606.ENSP00000225577	0	0	0	0	0	0.409	0	0.104	0.448
CASP3	ATIC	4438651	4433672	9606.ENSP00000311032	9606.ENSP00000236959	0	0	0	0	0	0	0	0.448	0.448
ATP7B	ABCC6	4433836	4432814	9606.ENSP00000242839	9606.ENSP00000205557	0.044	0	0	0	0.063	0	0	0.433	0.448
TAT	KYNU	4441813	4435389	9606.ENSP00000348234	9606.ENSP00000264170	0	0	0	0	0.172	0.05	0	0.355	0.448
PRKAR1A	CTNNB1	4446068	4441426	9606.ENSP00000376475	9606.ENSP00000344456	0	0	0	0	0.086	0	0	0.42	0.448
HINT1	SOD1	4438030	4435927	9606.ENSP00000304229	9606.ENSP00000270142	0	0	0	0	0.425	0.061	0	0.058	0.448
CXCR4	NTS	4447439	4434454	9606.ENSP00000386884	9606.ENSP00000256010	0	0	0	0	0	0.263	0	0.283	0.448
COASY	APOB	4450753	4433584	9606.ENSP00000464814	9606.ENSP00000233242	0	0	0	0	0.061	0	0	0.436	0.448
CASP8	RPS6KB1	4442125	4433324	9606.ENSP00000351273	9606.ENSP00000225577	0	0	0	0	0	0.05	0	0.443	0.448
APOA1	SULT2A1	4433668	4433198	9606.ENSP00000236850	9606.ENSP00000222002	0	0	0	0	0.232	0	0	0.31	0.447
PSAT1	AHCY	4444751	4433021	9606.ENSP00000365773	9606.ENSP00000217426	0	0	0	0	0.133	0	0	0.388	0.447
PIM1	EGFR	4444200	4436186	9606.ENSP00000362608	9606.ENSP00000275493	0	0	0	0.582	0	0.393	0	0.246	0.447
FURIN	SERPINA1	4451788	4448813	9606.ENSP00000483552	9606.ENSP00000416066	0	0	0	0	0.065	0	0	0.433	0.447
PLA2G2D	CYP17A1	4444505	4443418	9606.ENSP00000364246	9606.ENSP00000358903	0	0	0	0	0	0	0	0.447	0.447
SLC2A1	SLC38A4	4448824	4447632	9606.ENSP00000416293	9606.ENSP00000389843	0	0	0	0	0.062	0	0	0.434	0.447
PNP	AK8	4442485	4437499	9606.ENSP00000354532	9606.ENSP00000298545	0.051	0	0	0	0	0	0	0.442	0.447
AKT1	NR1H4	4450372	4450225	9606.ENSP00000451828	9606.ENSP00000447149	0	0	0	0	0	0.085	0	0.421	0.447
COPA	SRP68	4443021	4438747	9606.ENSP00000357048	9606.ENSP00000312066	0	0	0	0	0.107	0	0	0.406	0.447
FBP1	STARD10	4448472	4440653	9606.ENSP00000408025	9606.ENSP00000335247	0	0	0	0	0.442	0	0	0.05	0.447
ACTG1	YWHAE	4450595	4435415	9606.ENSP00000458162	9606.ENSP00000264335	0	0	0	0	0.143	0.082	0	0.354	0.447
KDR	TGFB1	4435337	4433189	9606.ENSP00000263923	9606.ENSP00000221930	0	0	0	0	0.061	0.078	0	0.411	0.446
YWHAZ	PRKAR1A	4446480	4446068	9606.ENSP00000379287	9606.ENSP00000376475	0	0	0	0	0.162	0.313	0	0.115	0.446
FOXM1	IRS1	4441245	4438085	9606.ENSP00000342307	9606.ENSP00000304895	0	0	0	0	0	0.08	0	0.422	0.446
ACSL3	TP53	4441998	4435880	9606.ENSP00000350012	9606.ENSP00000269305	0	0	0	0	0	0.393	0	0.125	0.446
ATF4	SOD1	4440736	4435927	9606.ENSP00000336790	9606.ENSP00000270142	0	0	0	0	0	0	0	0.446	0.446
NR1I3	ABCG5	4442999	4434794	9606.ENSP00000356959	9606.ENSP00000260645	0	0	0	0	0.078	0.076	0	0.402	0.446
PARP1	MLH1	4442743	4433549	9606.ENSP00000355759	9606.ENSP00000231790	0	0	0	0	0.066	0	0	0.431	0.446
NR1H2	APOB	4434320	4433584	9606.ENSP00000253727	9606.ENSP00000233242	0	0	0	0	0.062	0	0	0.433	0.446
PKM	ACSS2	4439337	4434303	9606.ENSP00000320171	9606.ENSP00000253382	0.05	0	0	0	0.129	0.056	0	0.374	0.446
ABCB1	SLC2A1	4451279	4448824	9606.ENSP00000478255	9606.ENSP00000416293	0	0	0	0	0.058	0	0	0.436	0.446
NR1H4	AHSG	4450225	4447823	9606.ENSP00000447149	9606.ENSP00000393887	0	0	0	0	0.346	0.08	0	0.153	0.446
MACF1	YWHAE	4442494	4435415	9606.ENSP00000354573	9606.ENSP00000264335	0	0	0	0	0.089	0.386	0	0.089	0.446
CYP7A1	FADS2	4437780	4436312	9606.ENSP00000301645	9606.ENSP00000278840	0.045	0	0	0	0.061	0	0	0.432	0.446
SERBP1	MRPL3	4443649	4435531	9606.ENSP00000360034	9606.ENSP00000264995	0	0	0	0	0.349	0.184	0	0	0.446
ZNF397	ZNF396	4440273	4437846	9606.ENSP00000331577	9606.ENSP00000302310	0	0	0	0.841	0	0.379	0	0.7	0.446
MAPK14	SLC2A3	4433482	4432652	9606.ENSP00000229795	9606.ENSP00000075120	0	0	0	0	0.056	0	0	0.436	0.446
PARP1	MDM2	4442743	4434604	9606.ENSP00000355759	9606.ENSP00000258149	0	0	0	0	0	0	0	0.446	0.446
CTNNB1	ACVR1	4441426	4435284	9606.ENSP00000344456	9606.ENSP00000263640	0	0	0	0	0.087	0.266	0	0.238	0.445
ABCC8	ATP7B	4438006	4433836	9606.ENSP00000303960	9606.ENSP00000242839	0.044	0	0	0	0.062	0	0	0.431	0.445
LAPTM4B	MET	4448224	4439114	9606.ENSP00000402301	9606.ENSP00000317272	0	0	0	0	0.065	0.401	0	0.09	0.445
ABCC8	PRKAB1	4438006	4433461	9606.ENSP00000303960	9606.ENSP00000229328	0	0	0	0	0	0	0	0.445	0.445
DNMT1	YY1	4442259	4435038	9606.ENSP00000352516	9606.ENSP00000262238	0	0	0	0	0.068	0	0	0.428	0.445
G6PD	PHKA2	4446162	4445291	9606.ENSP00000377192	9606.ENSP00000369274	0	0	0	0	0.077	0	0	0.424	0.445
HMGA2	NPM1	4449827	4437352	9606.ENSP00000437621	9606.ENSP00000296930	0	0	0	0	0.105	0.32	0	0.16	0.444
NR1H4	LGALS2	4450225	4432886	9606.ENSP00000447149	9606.ENSP00000215886	0	0	0	0	0.076	0	0	0.423	0.444
TGFBR2	IGF2R	4442197	4441925	9606.ENSP00000351905	9606.ENSP00000349437	0	0	0	0	0.065	0	0	0.43	0.444
APAF1	YWHAE	4450251	4435415	9606.ENSP00000448165	9606.ENSP00000264335	0	0	0	0	0	0.404	0	0.105	0.444
HDAC9	YWHAZ	4448493	4446480	9606.ENSP00000408617	9606.ENSP00000379287	0	0	0	0	0.057	0.434	0	0	0.444
HK2	SOD1	4436875	4435927	9606.ENSP00000290573	9606.ENSP00000270142	0	0	0	0	0	0.185	0	0.345	0.444
HMGA2	APOB	4449827	4433584	9606.ENSP00000437621	9606.ENSP00000233242	0	0	0	0	0	0	0	0.444	0.444
COASY	ABCD4	4450753	4441920	9606.ENSP00000464814	9606.ENSP00000349396	0	0	0	0	0	0	0	0.443	0.443
ABL1	RPS6KB1	4443923	4433324	9606.ENSP00000361423	9606.ENSP00000225577	0	0	0	0.575	0.049	0.344	0	0.366	0.443
IRS1	APOB	4438085	4433584	9606.ENSP00000304895	9606.ENSP00000233242	0	0	0	0	0	0	0	0.443	0.443
PPARG	SOD1	4436745	4435927	9606.ENSP00000287820	9606.ENSP00000270142	0	0	0	0	0	0	0	0.443	0.443
CREB1	DNMT1	4447522	4442259	9606.ENSP00000387699	9606.ENSP00000352516	0	0	0	0	0.044	0	0	0.442	0.443
EPHB2	CTNNB1	4444426	4441426	9606.ENSP00000363763	9606.ENSP00000344456	0	0	0	0	0.063	0.142	0	0.362	0.443
FADS2	PEMT	4436312	4434430	9606.ENSP00000278840	9606.ENSP00000255389	0	0	0	0	0.062	0	0	0.43	0.443
PPP3CA	PRKAR2B	4446333	4435635	9606.ENSP00000378323	9606.ENSP00000265717	0	0	0	0	0.321	0.112	0	0.15	0.443
FOXM1	RPS6KB1	4441245	4433324	9606.ENSP00000342307	9606.ENSP00000225577	0	0	0	0	0	0.162	0	0.363	0.443
ABCC8	PPARG	4438006	4436745	9606.ENSP00000303960	9606.ENSP00000287820	0	0	0	0	0	0	0	0.442	0.442
MACF1	CTNNB1	4442494	4441426	9606.ENSP00000354573	9606.ENSP00000344456	0	0	0	0	0.081	0.261	0	0.244	0.442
GPT	EGFR	4446354	4436186	9606.ENSP00000378408	9606.ENSP00000275493	0	0	0	0	0	0	0	0.442	0.442
SLC25A17	ECI2	4447668	4445329	9606.ENSP00000390722	9606.ENSP00000369461	0	0	0	0	0.191	0	0	0.339	0.442
CASP8	PIK3CA	4442125	4435346	9606.ENSP00000351273	9606.ENSP00000263967	0	0	0	0	0	0.108	0	0.399	0.441
SCN10A	ABCC9	4447660	4434835	9606.ENSP00000390600	9606.ENSP00000261200	0	0	0	0	0.061	0.064	0	0.416	0.441
SLC2A1	CASP3	4448824	4438651	9606.ENSP00000416293	9606.ENSP00000311032	0	0	0	0	0	0	0	0.441	0.441
CTSL	CASP3	4441511	4438651	9606.ENSP00000345344	9606.ENSP00000311032	0	0	0	0	0	0	0	0.441	0.441
YWHAZ	PRKAA1	4446480	4441594	9606.ENSP00000379287	9606.ENSP00000346148	0	0	0	0	0.068	0.344	0	0.159	0.441
NPM1	PIK3CA	4437352	4435346	9606.ENSP00000296930	9606.ENSP00000263967	0	0	0	0	0	0	0	0.441	0.441
ANGPT2	CRP	4438957	4434405	9606.ENSP00000314897	9606.ENSP00000255030	0	0	0	0	0.062	0	0	0.429	0.441
CASP3	TECR	4438651	4432861	9606.ENSP00000311032	9606.ENSP00000215567	0	0	0	0	0	0	0	0.441	0.441
CRP	TGFB1	4434405	4433189	9606.ENSP00000255030	9606.ENSP00000221930	0	0	0	0	0	0	0	0.441	0.441
NT5C2	PEMT	4440960	4434430	9606.ENSP00000339479	9606.ENSP00000255389	0	0	0	0	0	0	0	0.441	0.441
GPT	TP53	4446354	4435880	9606.ENSP00000378408	9606.ENSP00000269305	0	0	0	0	0	0	0	0.44	0.44
PRKAA1	YWHAE	4441594	4435415	9606.ENSP00000346148	9606.ENSP00000264335	0	0	0	0	0.066	0.344	0	0.159	0.44
IRF3	TP53	4451012	4435880	9606.ENSP00000471896	9606.ENSP00000269305	0	0	0	0	0	0	0	0.44	0.44
TALDO1	PNPO	4439424	4433322	9606.ENSP00000321259	9606.ENSP00000225573	0	0	0	0	0.052	0.413	0	0.075	0.44
ELAVL1	YWHAZ	4447216	4446480	9606.ENSP00000385269	9606.ENSP00000379287	0	0	0	0	0.062	0	0	0.428	0.44
APAF1	GLTP	4450251	4438982	9606.ENSP00000448165	9606.ENSP00000315263	0	0	0	0	0	0	0	0.44	0.44
IDH1	KDR	4447650	4435337	9606.ENSP00000390265	9606.ENSP00000263923	0	0	0	0	0	0	0	0.44	0.44
CXCR4	GBA	4447439	4438937	9606.ENSP00000386884	9606.ENSP00000314508	0	0	0	0	0	0	0	0.44	0.44
ACSL3	HK2	4441998	4436875	9606.ENSP00000350012	9606.ENSP00000290573	0	0	0	0	0.059	0	0	0.43	0.44
COPG2	IGF2R	4448227	4441925	9606.ENSP00000402346	9606.ENSP00000349437	0	0	0	0	0	0	0	0.439	0.439
ABCA1	PRKAA1	4444444	4441594	9606.ENSP00000363868	9606.ENSP00000346148	0	0	0	0	0.05	0	0	0.434	0.439
TKT	ATIC	4447693	4433672	9606.ENSP00000391481	9606.ENSP00000236959	0.052	0	0	0	0.099	0.262	0	0.215	0.439
SCN10A	KDR	4447660	4435337	9606.ENSP00000390600	9606.ENSP00000263923	0	0	0	0	0	0	0	0.438	0.438
ACSL4	ACSS1	4440986	4439093	9606.ENSP00000339787	9606.ENSP00000316924	0	0	0	0	0.085	0	0	0.411	0.438
RBKS	HK2	4438257	4436875	9606.ENSP00000306817	9606.ENSP00000290573	0	0	0	0	0.064	0	0	0.425	0.438
ACVR1B	EGFR	4450048	4436186	9606.ENSP00000442656	9606.ENSP00000275493	0	0	0	0	0.058	0.157	0	0.349	0.438
ABCA1	CRP	4444444	4434405	9606.ENSP00000363868	9606.ENSP00000255030	0	0	0	0	0.061	0	0	0.426	0.437
RBKS	AHCY	4438257	4433021	9606.ENSP00000306817	9606.ENSP00000217426	0.135	0	0	0	0.149	0.185	0	0.173	0.437
PSAT1	ATF4	4444751	4440736	9606.ENSP00000365773	9606.ENSP00000336790	0	0	0	0	0.062	0	0	0.424	0.437
AKT1	SMPD1	4450372	4441039	9606.ENSP00000451828	9606.ENSP00000340409	0	0	0	0	0.06	0	0	0.426	0.437
AHSG	ENPP1	4447823	4442442	9606.ENSP00000393887	9606.ENSP00000354238	0	0	0	0	0.07	0	0	0.419	0.437
LMNA	CASP8	4443076	4442125	9606.ENSP00000357283	9606.ENSP00000351273	0	0	0	0	0	0.087	0	0.409	0.437
COASY	TALDO1	4450753	4439424	9606.ENSP00000464814	9606.ENSP00000321259	0.129	0	0	0	0.07	0	0	0.361	0.437
ABCB1	PRMT1	4451279	4448400	9606.ENSP00000478255	9606.ENSP00000406162	0	0	0	0	0.058	0.05	0	0.42	0.436
PRMT1	POLB	4448400	4435603	9606.ENSP00000406162	9606.ENSP00000265421	0	0	0	0	0	0	0	0.436	0.436
HFE	SERPINA1	4448894	4448813	9606.ENSP00000417404	9606.ENSP00000416066	0	0	0	0	0.055	0	0	0.428	0.436
ENSG00000196689	SCN8A	4450625	4441631	9606.ENSP00000459962	9606.ENSP00000346534	0	0	0	0	0	0	0	0.436	0.436
TCEAL1	TP53	4443982	4435880	9606.ENSP00000361708	9606.ENSP00000269305	0	0	0	0	0	0.115	0	0.389	0.436
ABCD4	ACSL4	4441920	4440986	9606.ENSP00000349396	9606.ENSP00000339787	0	0	0	0	0.165	0.189	0	0.235	0.436
CASP8	ACSL4	4442125	4440986	9606.ENSP00000351273	9606.ENSP00000339787	0	0	0	0	0.058	0	0	0.426	0.436
NPM1	MLH1	4437352	4433549	9606.ENSP00000296930	9606.ENSP00000231790	0	0	0	0	0.076	0	0	0.415	0.436
G6PD	HSD17B7	4446162	4434363	9606.ENSP00000377192	9606.ENSP00000254521	0	0	0	0	0	0.05	0	0.431	0.436
AKT1	ALDH7A1	4450372	4447473	9606.ENSP00000451828	9606.ENSP00000387123	0	0	0	0	0	0.058	0	0.425	0.435
DNMT1	APC	4442259	4434547	9606.ENSP00000352516	9606.ENSP00000257430	0	0	0	0	0	0.299	0	0.228	0.435
HDAC9	PARP1	4448493	4442743	9606.ENSP00000408617	9606.ENSP00000355759	0	0	0	0	0	0.34	0	0.18	0.435
AFP	ORM1	4446452	4434700	9606.ENSP00000379138	9606.ENSP00000259396	0	0	0	0	0.27	0	0	0.257	0.435
APAF1	PARP1	4450251	4442743	9606.ENSP00000448165	9606.ENSP00000355759	0	0	0	0	0	0	0	0.435	0.435
FBL	AHCY	4433181	4433021	9606.ENSP00000221801	9606.ENSP00000217426	0	0	0	0	0.381	0	0	0.125	0.435
ALDH3A1	TKT	4448623	4447693	9606.ENSP00000411821	9606.ENSP00000391481	0	0	0	0	0.064	0.054	0	0.413	0.435
EPHB2	PTPRO	4444426	4436417	9606.ENSP00000363763	9606.ENSP00000281171	0	0	0	0	0.062	0.16	0	0.34	0.435
G6PD	GPD2	4446162	4438431	9606.ENSP00000377192	9606.ENSP00000308610	0.169	0	0	0	0.088	0	0	0.314	0.435
ABCC8	ABCG5	4438006	4434794	9606.ENSP00000303960	9606.ENSP00000260645	0	0	0	0	0.062	0.091	0	0.39	0.435
CREB1	FOXM1	4447522	4441245	9606.ENSP00000387699	9606.ENSP00000342307	0	0	0	0	0	0.061	0	0.423	0.435
CYP17A1	AS3MT	4443418	4443416	9606.ENSP00000358903	9606.ENSP00000358896	0	0	0	0	0.064	0	0	0.421	0.435
SLC27A5	APOB	4435195	4433584	9606.ENSP00000263093	9606.ENSP00000233242	0	0	0	0	0.092	0	0	0.403	0.434
PPARG	MARK4	4436745	4435157	9606.ENSP00000287820	9606.ENSP00000262891	0	0	0	0	0	0	0	0.434	0.434
ACSL4	HMGCR	4440986	4436751	9606.ENSP00000339787	9606.ENSP00000287936	0	0	0	0	0.081	0.26	0	0.235	0.434
ABCA1	USF2	4444444	4433219	9606.ENSP00000363868	9606.ENSP00000222305	0	0	0	0	0	0	0	0.434	0.434
SLC27A5	ABCG5	4435195	4434794	9606.ENSP00000263093	9606.ENSP00000260645	0	0	0	0	0.13	0	0	0.377	0.434
PBRM1	RSF1	4446328	4438702	9606.ENSP00000378307	9606.ENSP00000311513	0	0	0	0	0.186	0	0	0.333	0.434
ORM1	CRP	4434700	4434405	9606.ENSP00000259396	9606.ENSP00000255030	0	0	0	0	0.113	0	0	0.386	0.433
APOF	ABCD4	4446789	4441920	9606.ENSP00000381250	9606.ENSP00000349396	0	0	0	0	0	0	0	0.433	0.433
HNF4G	CREB3L3	4446548	4432655	9606.ENSP00000379701	9606.ENSP00000078445	0	0	0	0	0.111	0	0	0.388	0.433
HNF1B	ABCC8	4451465	4438006	9606.ENSP00000480291	9606.ENSP00000303960	0	0	0	0	0.063	0	0	0.42	0.433
ABCB1	KDR	4451279	4435337	9606.ENSP00000478255	9606.ENSP00000263923	0	0	0	0	0.062	0	0	0.421	0.433
KDR	CRP	4435337	4434405	9606.ENSP00000263923	9606.ENSP00000255030	0	0	0	0	0.061	0	0	0.421	0.433
SRP54	HSPA8	4450371	4449616	9606.ENSP00000451818	9606.ENSP00000432083	0	0	0	0	0.164	0.127	0	0.284	0.433
CTNNB1	HNRNPA1	4441426	4441190	9606.ENSP00000344456	9606.ENSP00000341826	0	0	0	0	0.061	0.374	0	0.112	0.433
ACSL3	YY1	4441998	4435038	9606.ENSP00000350012	9606.ENSP00000262238	0	0	0	0	0.063	0.41	0	0.056	0.433
LMNA	NCL	4443076	4439187	9606.ENSP00000357283	9606.ENSP00000318195	0	0	0	0	0.063	0.14	0	0.353	0.433
FURIN	SERPINB9	4451788	4445438	9606.ENSP00000483552	9606.ENSP00000370074	0	0	0	0	0	0	0	0.433	0.433
NDUFS1	KYNU	4447763	4435389	9606.ENSP00000392709	9606.ENSP00000264170	0	0	0	0	0	0	0	0.433	0.433
AKT1	CD81	4450372	4435286	9606.ENSP00000451828	9606.ENSP00000263645	0	0	0	0	0.07	0.067	0	0.4	0.433
G6PD	PSAT1	4446162	4444751	9606.ENSP00000377192	9606.ENSP00000365773	0	0	0	0	0	0	0	0.433	0.433
ALDOA	YWHAE	4446386	4435415	9606.ENSP00000378669	9606.ENSP00000264335	0	0	0	0	0.158	0.069	0	0.334	0.433
HFE	CRP	4448894	4434405	9606.ENSP00000417404	9606.ENSP00000255030	0	0	0	0	0.061	0	0	0.42	0.432
NDUFS1	HAAO	4447763	4437103	9606.ENSP00000392709	9606.ENSP00000294973	0	0	0	0	0	0	0	0.432	0.432
FADS1	PPARG	4439505	4436745	9606.ENSP00000322229	9606.ENSP00000287820	0	0	0	0	0	0.05	0	0.427	0.432
IGF2R	IRS1	4441925	4438085	9606.ENSP00000349437	9606.ENSP00000304895	0	0	0	0	0.061	0	0	0.42	0.432
SCN2A	PNPO	4444560	4433322	9606.ENSP00000364586	9606.ENSP00000225573	0	0	0	0	0	0	0	0.431	0.431
PAH	PROC	4450247	4433614	9606.ENSP00000448059	9606.ENSP00000234071	0	0	0	0	0.431	0	0	0	0.431
SERBP1	NPM1	4443649	4437352	9606.ENSP00000360034	9606.ENSP00000296930	0	0	0	0	0.373	0.115	0	0.056	0.431
PRMT1	NCOA6	4448400	4444453	9606.ENSP00000406162	9606.ENSP00000363929	0	0	0	0	0	0	0	0.431	0.431
MET	TGFB1	4439114	4433189	9606.ENSP00000317272	9606.ENSP00000221930	0	0	0	0	0.062	0.18	0	0.32	0.431
CASP8	NCL	4442125	4439187	9606.ENSP00000351273	9606.ENSP00000318195	0	0	0	0	0	0.328	0	0.187	0.43
AKT1	CTSB	4450372	4441541	9606.ENSP00000451828	9606.ENSP00000345672	0	0	0	0	0	0	0	0.43	0.43
AKT1	SGK1	4450372	4442972	9606.ENSP00000451828	9606.ENSP00000356832	0	0	0.358	0.88	0.154	0.261	0	0.761	0.43
CASP8	HMOX1	4442125	4432912	9606.ENSP00000351273	9606.ENSP00000216117	0	0	0	0	0	0	0	0.43	0.43
POLE	ATP7B	4439536	4433836	9606.ENSP00000322570	9606.ENSP00000242839	0	0	0	0	0.43	0	0	0	0.43
AKT1	APOB	4450372	4433584	9606.ENSP00000451828	9606.ENSP00000233242	0	0	0	0	0	0	0	0.43	0.43
AHSG	A1CF	4447823	4446414	9606.ENSP00000393887	9606.ENSP00000378868	0	0	0	0	0.413	0	0	0.068	0.43
CTSB	EGFR	4441541	4436186	9606.ENSP00000345672	9606.ENSP00000275493	0	0	0	0	0	0	0	0.43	0.43
EGLN1	SLC2A3	4442711	4432652	9606.ENSP00000355601	9606.ENSP00000075120	0	0	0	0	0	0	0	0.43	0.43
HSPA8	UBE2D1	4449616	4444286	9606.ENSP00000432083	9606.ENSP00000363019	0	0	0	0	0.093	0.091	0	0.364	0.43
EPHX1	HMOX1	4451441	4432912	9606.ENSP00000480004	9606.ENSP00000216117	0	0	0	0	0.071	0	0	0.411	0.429
PSAT1	SLC6A9	4444751	4442398	9606.ENSP00000365773	9606.ENSP00000353791	0	0	0	0	0.088	0	0	0.4	0.429
ACTG1	PKM	4450595	4439337	9606.ENSP00000458162	9606.ENSP00000320171	0	0	0	0	0.185	0	0	0.329	0.429
PNP	HAAO	4442485	4437103	9606.ENSP00000354532	9606.ENSP00000294973	0	0	0	0	0	0	0	0.428	0.428
FOXM1	MDM2	4441245	4434604	9606.ENSP00000342307	9606.ENSP00000258149	0	0	0	0	0	0.085	0	0.401	0.428
IDH1	SDHAF2	4447650	4437794	9606.ENSP00000390265	9606.ENSP00000301761	0	0	0	0	0	0	0	0.428	0.428
ABCA1	ABCC8	4444444	4438006	9606.ENSP00000363868	9606.ENSP00000303960	0	0	0	0	0.082	0.091	0	0.37	0.428
IGF2R	TP53	4441925	4435880	9606.ENSP00000349437	9606.ENSP00000269305	0	0	0	0	0.062	0	0	0.416	0.428
TAT	ORM1	4441813	4434700	9606.ENSP00000348234	9606.ENSP00000259396	0	0	0	0	0.336	0	0	0.174	0.428
CTNNB1	HINT1	4441426	4438030	9606.ENSP00000344456	9606.ENSP00000304229	0	0	0	0	0.046	0.348	0	0.153	0.427
CRP	CREB3L3	4434405	4432655	9606.ENSP00000255030	9606.ENSP00000078445	0	0	0	0	0.09	0	0	0.396	0.427
SLC30A9	ATP7B	4435438	4433836	9606.ENSP00000264451	9606.ENSP00000242839	0.197	0	0	0	0.061	0	0	0.301	0.427
AKT1S1	CASP3	4445954	4438651	9606.ENSP00000375711	9606.ENSP00000311032	0	0	0	0	0	0	0	0.427	0.427
PRKAB1	RPS6KB1	4433461	4433324	9606.ENSP00000229328	9606.ENSP00000225577	0	0	0	0	0	0.174	0	0.335	0.427
CYP7A1	KDR	4437780	4435337	9606.ENSP00000301645	9606.ENSP00000263923	0	0	0	0	0	0.075	0	0.405	0.426
HSPA8	NPM1	4449616	4437352	9606.ENSP00000432083	9606.ENSP00000296930	0	0	0	0	0.19	0.05	0	0.315	0.426
TKT	HINT1	4447693	4438030	9606.ENSP00000391481	9606.ENSP00000304229	0.043	0	0	0	0.061	0.387	0	0.081	0.426
SCN1B	PNPO	4447950	4433322	9606.ENSP00000396915	9606.ENSP00000225573	0	0	0	0	0	0	0	0.426	0.426
DNMT1	NPM1	4442259	4437352	9606.ENSP00000352516	9606.ENSP00000296930	0	0	0	0	0.086	0	0	0.398	0.426
PRKAR1A	PIM3	4446068	4442403	9606.ENSP00000376475	9606.ENSP00000353824	0	0	0	0	0.083	0.157	0	0.317	0.426
NR1H3	SCAP	4451232	4435618	9606.ENSP00000477707	9606.ENSP00000265565	0	0	0	0	0	0	0	0.426	0.426
IL22	TLR3	4450035	4437339	9606.ENSP00000442424	9606.ENSP00000296795	0	0	0	0	0.05	0	0	0.421	0.426
NR1H3	FADS1	4451232	4439505	9606.ENSP00000477707	9606.ENSP00000322229	0	0	0	0	0	0.05	0	0.421	0.426
AFP	ABCC2	4446452	4443534	9606.ENSP00000379138	9606.ENSP00000359478	0	0	0	0	0.293	0	0	0.221	0.426
AKT1	BAK1	4450372	4444397	9606.ENSP00000451828	9606.ENSP00000363591	0	0	0	0	0.085	0	0	0.399	0.426
CASP8	GCK	4442125	4433282	9606.ENSP00000351273	9606.ENSP00000223366	0	0	0	0	0	0.127	0	0.369	0.426
SERPINA1	ASGR1	4448813	4435879	9606.ENSP00000416066	9606.ENSP00000269299	0	0	0	0	0.119	0	0	0.375	0.426
APAF1	EGFR	4450251	4436186	9606.ENSP00000448165	9606.ENSP00000275493	0	0	0	0	0	0	0	0.426	0.426
ERRFI1	GBA	4444897	4438937	9606.ENSP00000366702	9606.ENSP00000314508	0	0	0	0	0	0	0	0.427	0.426
ASGR2	APOC3	4441690	4433396	9606.ENSP00000347140	9606.ENSP00000227667	0	0	0	0	0.336	0	0	0.171	0.426
GUCA1A	KDR	4446247	4435337	9606.ENSP00000377784	9606.ENSP00000263923	0	0	0	0	0	0	0	0.427	0.426
COLGALT1	HEBP1	4434239	4432597	9606.ENSP00000252599	9606.ENSP00000014930	0	0	0	0	0	0	0	0.426	0.426
FOXM1	PTPRO	4441245	4436417	9606.ENSP00000342307	9606.ENSP00000281171	0	0	0	0	0	0.079	0	0.401	0.425
GHR	IGF2R	4451768	4441925	9606.ENSP00000483403	9606.ENSP00000349437	0	0	0	0	0.061	0	0	0.412	0.425
PKM	HSD17B7	4439337	4434363	9606.ENSP00000320171	9606.ENSP00000254521	0	0	0	0	0	0	0	0.425	0.425
AKT1	APOA1	4450372	4433668	9606.ENSP00000451828	9606.ENSP00000236850	0	0	0	0	0	0.133	0	0.364	0.425
CASP3	HK2	4438651	4436875	9606.ENSP00000311032	9606.ENSP00000290573	0	0	0	0	0	0.127	0	0.368	0.424
PROC	APOH	4433614	4432817	9606.ENSP00000234071	9606.ENSP00000205948	0	0	0	0	0.343	0	0	0.16	0.424
A1CF	SYNCRIP	4446414	4443358	9606.ENSP00000378868	9606.ENSP00000358635	0	0	0	0.825	0	0.379	0	0.441	0.424
CXCR4	CTNNB1	4447439	4441426	9606.ENSP00000386884	9606.ENSP00000344456	0	0	0	0	0	0	0	0.424	0.424
KDR	MDM2	4435337	4434604	9606.ENSP00000263923	9606.ENSP00000258149	0	0	0	0	0	0	0	0.425	0.424
EPHB4	EGFR	4442085	4436186	9606.ENSP00000350896	9606.ENSP00000275493	0	0	0	0.608	0.09	0.259	0	0.482	0.424
ABCG1	ABCD4	4442587	4441920	9606.ENSP00000354995	9606.ENSP00000349396	0	0	0	0	0.062	0	0	0.411	0.424
FADS1	APOA1	4439505	4433668	9606.ENSP00000322229	9606.ENSP00000236850	0	0	0	0	0.084	0	0	0.398	0.424
CREB1	MDM2	4447522	4434604	9606.ENSP00000387699	9606.ENSP00000258149	0	0	0	0	0.061	0	0	0.412	0.424
NDE1	ABCC6	4446534	4432814	9606.ENSP00000379643	9606.ENSP00000205557	0	0	0	0	0	0	0	0.425	0.424
ABCA1	ABCG5	4444444	4434794	9606.ENSP00000363868	9606.ENSP00000260645	0	0	0	0.558	0.061	0.051	0	0.863	0.423
PEMT	APOB	4434430	4433584	9606.ENSP00000255389	9606.ENSP00000233242	0	0	0	0	0.063	0	0	0.41	0.423
MET	MDM2	4439114	4434604	9606.ENSP00000317272	9606.ENSP00000258149	0	0	0	0	0	0.05	0	0.418	0.423
PHKA2	ACSS2	4445291	4434303	9606.ENSP00000369274	9606.ENSP00000253382	0	0	0	0	0.082	0	0	0.398	0.423
ABCC2	ABCG5	4443534	4434794	9606.ENSP00000359478	9606.ENSP00000260645	0	0	0	0.547	0.157	0.091	0	0.627	0.423
PTGS1	PPARG	4442503	4436745	9606.ENSP00000354612	9606.ENSP00000287820	0	0	0	0	0.059	0.05	0	0.407	0.423
ATIC	PRKAB1	4433672	4433461	9606.ENSP00000236959	9606.ENSP00000229328	0	0	0	0	0	0	0	0.423	0.423
PPARD	FASN	4438644	4438061	9606.ENSP00000310928	9606.ENSP00000304592	0	0	0	0	0.061	0	0	0.41	0.422
GPT	PNP	4446354	4442485	9606.ENSP00000378408	9606.ENSP00000354532	0.054	0	0	0	0	0	0	0.414	0.422
FOXM1	HMGCR	4441245	4436751	9606.ENSP00000342307	9606.ENSP00000287936	0	0	0	0	0	0	0	0.422	0.422
HNRNPA1	SOD1	4441190	4435927	9606.ENSP00000341826	9606.ENSP00000270142	0	0	0	0	0.072	0	0	0.403	0.422
PTGS2	MET	4442894	4439114	9606.ENSP00000356438	9606.ENSP00000317272	0	0	0	0	0.061	0.058	0	0.4	0.422
SERPINA1	PIM3	4448813	4442403	9606.ENSP00000416066	9606.ENSP00000353824	0	0	0	0	0	0	0	0.422	0.422
YWHAZ	ALDOA	4446480	4446386	9606.ENSP00000379287	9606.ENSP00000378669	0	0	0	0	0.063	0.132	0	0.347	0.422
IRF3	CASP3	4451012	4438651	9606.ENSP00000471896	9606.ENSP00000311032	0	0	0	0	0	0	0	0.423	0.422
CTSB	PPARD	4441541	4438644	9606.ENSP00000345672	9606.ENSP00000310928	0	0	0	0	0.065	0	0	0.406	0.421
MET	HLF	4439114	4433352	9606.ENSP00000317272	9606.ENSP00000226067	0	0	0	0	0.055	0.061	0	0.4	0.421
CASP8	SOD1	4442125	4435927	9606.ENSP00000351273	9606.ENSP00000270142	0	0	0	0	0	0.092	0	0.388	0.421
SERPINA1	SAA1	4448813	4447178	9606.ENSP00000416066	9606.ENSP00000384906	0	0	0	0	0.075	0	0	0.4	0.421
SGK1	PRKAA1	4442972	4441594	9606.ENSP00000356832	9606.ENSP00000346148	0	0	0.249	0.62	0.062	0.29	0	0.274	0.421
MRPL3	FBL	4435531	4433181	9606.ENSP00000264995	9606.ENSP00000221801	0	0	0	0	0.272	0.187	0	0.1	0.421
COASY	ABCA1	4450753	4444444	9606.ENSP00000464814	9606.ENSP00000363868	0	0	0	0	0.062	0	0	0.408	0.421
EGFR	APC	4436186	4434547	9606.ENSP00000275493	9606.ENSP00000257430	0	0	0	0	0	0	0	0.421	0.421
PRKAR1A	ARFGEF1	4446068	4435034	9606.ENSP00000376475	9606.ENSP00000262215	0	0	0	0	0.099	0.379	0	0.049	0.421
NMNAT1	KYNU	4444851	4435389	9606.ENSP00000366410	9606.ENSP00000264170	0	0	0	0	0	0	0	0.42	0.42
CTNNB1	AK8	4441426	4437499	9606.ENSP00000344456	9606.ENSP00000298545	0	0	0	0	0.061	0.05	0	0.403	0.42
ARNT	CASP3	4442141	4438651	9606.ENSP00000351407	9606.ENSP00000311032	0	0	0	0	0	0.294	0	0.213	0.42
POLA1	KIF2C	4445155	4443901	9606.ENSP00000368349	9606.ENSP00000361298	0	0	0	0	0.299	0	0	0.206	0.42
CREB1	ADORA3	4447522	4443373	9606.ENSP00000387699	9606.ENSP00000358730	0	0	0	0	0	0.076	0	0.399	0.42
FHIT	DNMT1	4448899	4442259	9606.ENSP00000417480	9606.ENSP00000352516	0	0	0	0	0	0	0	0.421	0.42
[truncated: 155 more rows]

## Sheet: Sheet1
Caption
Table name: The interaction data of TBM putative targets and HCC known therapeutic targets derived from STRING database
The node 1 and node 2 are TBM putative targets and the known therapeutic targets of HCC. Please refer to STRING database for parameter explainations.
