# Supplementary material for: An Integrative Serum Pharmacology-Based Approach to Study the Anti-Tumor Activity of B. paniculatum Aqueous Bulb Extract on the Human Hepatocellular Carcinoma Cell Line BEL-7404
Source: Front Pharmacol. 2020 Oct 2;11:01261. doi: 10.3389/fphar.2020.01261 (PMC7569155; doi:10.3389/fphar.2020.01261)
Supplement: Supplementary file 4 [file Table_4.xlsx]

## Sheet: Sheet1
name	AverageShortestPathLength	BetweennessCentrality	ClosenessCentrality	ClusteringCoefficient	Degree	Eccentricity	NeighbohoodConnectivity	NumberOfDirectedEdges	Radiality	Stress	TopologicalCoefficient
adenosine	2.23145	0.406328	0.448138	0.0120446	82	6	4.81707	82	0.88805	192632	0.026998	1
RB	2.7092	0.142195	0.369113	0	10	7	16.3	10	0.844618	35958	0.1
TP53	2.42136	0.127895	0.41299	0.1	61	7	11.2787	61	0.870785	84982	0.062995	3
hexadecanoic acid	2.8724	0.123834	0.348141	0.105105	38	7	6.72973	38	0.829781	50644	0.0862644	1
AKT1	2.33234	0.108349	0.428753	0.142424	45	6	14.3778	45	0.878878	59266	0.0669782	2
EGFR	2.54303	0.0758017	0.393232	0.142857	36	7	14.1944	36	0.859725	51772	0.0839947	3
APOB	2.83086	0.0664887	0.353249	0.204433	29	7	11.6207	29	0.833558	52936	0.0998811	3
HSPA8	2.53116	0.0459941	0.395076	0.116667	16	6	16.6875	16	0.860804	21728	0.095737	2
YWHAE	2.88724	0.0373901	0.346351	0.272727	11	7	20.7273	11	0.828433	15296	0.1779	3
PPARG	2.68546	0.0324773	0.372376	0.2	16	7	19.5625	16	0.846776	22854	0.126634	2
PTGS2	2.72404	0.0324045	0.367102	0.383333	16	7	21.625	16	0.843269	19208	0.143212	2
CREB1	2.56677	0.0301453	0.389595	0.239766	19	6	20.1579	19	0.857567	19238	0.110758	2
CTNNB1	2.68546	0.0294529	0.372376	0.196581	27	7	15.0741	27	0.846776	22944	0.104636	3
MAPK14	2.7003	0.0280554	0.37033	0.263158	20	7	18.5	20	0.845428	20086	0.118269	3
PIK3CA	2.79525	0.0247139	0.357749	0.206522	24	7	14.875	24	0.836795	16028	0.114103	3
CASP3	2.69436	0.0246989	0.371145	0.231884	24	7	15.625	24	0.845967	16438	0.116294	2
AFP	3.0178	0.0225358	0.331367	0.30719	18	8	15.6111	18	0.816563	15160	0.133621	3
tubeimuside I	2.90504	0.0224206	0.344229	0.244444	10	7	15.9	10	0.826814	9034	0.167742	1
CASP8	2.90208	0.0211619	0.344581	0.295238	15	7	17.2667	15	0.827084	13642	0.161635	3
ABCA1	2.76558	0.0196977	0.361588	0.288889	10	6	20.6	10	0.839493	21278	0.155725	2
APAF1	2.78338	0.01913	0.359275	0.527778	9	6	28.1111	9	0.837874	10636	0.184211	2
TGFB1	2.88131	0.0182187	0.347065	0.233333	16	7	15.9375	16	0.828972	11640	0.145069	3
CRP	2.83976	0.0169723	0.352142	0.361111	9	6	22.7778	9	0.832749	14062	0.174849	2
PKM	2.85757	0.0159733	0.349948	0.222222	19	7	14.5263	19	0.83113	11508	0.115288	3
ACSL1	2.86647	0.0153585	0.348861	0.25	9	7	16.2222	9	0.830321	6058	0.13913	2
FASN	2.97626	0.0153299	0.335992	0.166667	12	7	11.8333	12	0.82034	11900	0.132576	3
KIF2C	3.09496	0.0149036	0.323106	0.333333	7	7	16	7	0.80955	5650	0.172043	2
CXCR4	2.76558	0.0148398	0.361588	0.258333	16	7	18.1875	16	0.839493	9972	0.134722	2
SAA1	3.02077	0.0142963	0.331041	0.275	16	7	11.6875	16	0.816294	9438	0.14429	3
ABL1	2.74777	0.0142608	0.363931	0.2	10	6	22.6	10	0.841111	8390	0.155172	2
PRMT1	2.85163	0.0128226	0.350676	0.142857	8	6	22.75	8	0.83167	6590	0.164234	2
ADRBK1	2.78338	0.0122517	0.359275	0.277778	9	6	19.6667	9	0.837874	7908	0.152778	2
ADCY1	2.75371	0.0120269	0.363147	0.307692	13	6	18	13	0.840572	7956	0.12	2
PARP1	3.02967	0.011933	0.330069	0.19697	12	7	15.75	12	0.815484	7438	0.162326	3
ENPP1	2.99703	0.0102494	0.333663	0.288889	10	6	14.9	10	0.818452	4218	0.14	2
YY1	3.02077	0.0093103	0.331041	0.277778	9	7	19.1111	9	0.816294	5614	0.205314	3
ABCG1	2.81306	0.00864827	0.355485	0.2	6	6	27	6	0.835177	11426	0.220386	2
FBP1	3.02374	0.0085972	0.330716	0.666667	6	6	22.8333	6	0.816024	2956	0.226667	2
IRS1	2.92582	0.00828994	0.341785	0.272727	12	7	15.5	12	0.824926	4458	0.172222	3
DNMT1	2.80712	0.00818267	0.356237	0.333333	7	6	30.4286	7	0.835716	4864	0.208867	2
FFAR1	3.06825	0.00794874	0.325919	0.619048	7	7	16.2857	7	0.811977	3588	0.20434	2
UBE2D1	2.92582	0.0073618	0.341785	0.327273	11	7	19.0909	11	0.824926	6908	0.185349	3
HK2	3.08605	0.00734626	0.324038	0.472222	9	7	18.2222	9	0.810359	3960	0.205808	3
FOXM1	3.00593	0.00611718	0.332675	0.428571	8	7	24.5	8	0.817642	4158	0.245	3
POLA1	3.07418	0.0061049	0.32529	0.533333	6	7	20.8333	6	0.811438	2888	0.213058	2
PCSK9	2.97923	0.00605964	0.335657	0.505495	14	7	15.2143	14	0.82007	5726	0.181122	3
MDM2	2.85757	0.00557529	0.349948	0.263736	14	7	17.7143	14	0.83113	4422	0.15974	2
ELAVL1	2.91691	0.0054764	0.342828	0.307692	13	7	17.6154	13	0.825735	3334	0.169379	3
RRM2	2.85163	0.00519554	0.350676	0.416667	9	6	22.3333	9	0.83167	4446	0.161836	2
PRKAR2B	2.88427	0.00500708	0.346708	0.333333	7	6	21	7	0.828702	2516	0.181034	2
KDR	2.96439	0.004662	0.337337	0.242424	12	7	16.9167	12	0.821419	3486	0.170034	2
PRKAA1	2.77745	0.00460674	0.360043	0.464286	8	6	24.625	8	0.838414	6104	0.169828	2
PRKAB2	2.77745	0.00460674	0.360043	0.464286	8	6	24.625	8	0.838414	6104	0.169828	2
ADORA3	2.95846	0.00428096	0.338014	0.733333	6	6	23.1667	6	0.821958	2506	0.218553	2
PRKAB1	2.79228	0.00346207	0.35813	0.571429	7	6	27.1429	7	0.837065	4838	0.188492	2
CTCF	3.03858	0.00304597	0.329102	0.285714	8	7	14.875	8	0.814675	2070	0.177083	3
BCL2	3	0.00285239	0.333333	0.409091	12	7	17.9167	12	0.818182	1754	0.184708	2
PDE4D	3.10089	0.00242292	0.322488	0.52381	7	7	18.7143	7	0.80901	2152	0.196992	2
RRM2B	2.85757	0.00236872	0.349948	0.5	8	6	25.5	8	0.83113	3032	0.186131	2
RPS6KB1	3.00297	0.00200135	0.333004	0.309091	11	7	20.2727	11	0.817912	1618	0.198752	3
YWHAZ	2.91098	0.00177791	0.343527	0.511111	10	7	24.7	10	0.826275	1728	0.227778	3
AXIN1	3.02374	0.00153224	0.330716	0.428571	8	7	22.375	8	0.816024	1668	0.22601	3
POLE	3.03561	0.00104536	0.329423	0.466667	6	7	21.6667	6	0.814945	950	0.212418	2
HMOX1	2.90801	0.00093662	0.343878	0.533333	10	7	22.9	10	0.826544	860	0.212037	3
AK8	3.05045	0.00050996	0.327821	0.571429	7	6	20.1429	7	0.813596	638	0.199434	2
BAX	3.05638	0.00045522	0.327184	0.75	8	7	22.5	8	0.813056	348	0.25	2

## Sheet: Sheet2
Caption
Table name: Key predicted targets based on TBM-HCC interaction network
Major predicted hubs were selected due to their topological importance. “degree,” “betweenness,” and “closeness” as criteria to screen the putative targets for topological importance. “Degree” was defined as the number of links to one node. “Node betweenness” was defined as the number of the shortest paths between pairs of nodes that ran through one node. “Closeness” was defined as the inverse of…
